# Supplementary material for: Mucosal kinase activity and inflammatory profiles in inflammatory bowel disease, and in relation to tofacitinib response
Source: J Crohns Colitis. 2025 Sep 23;19(10):jjaf174. doi: 10.1093/ecco-jcc/jjaf174 (PMC12597136; doi:10.1093/ecco-jcc/jjaf174)
Supplement: jjaf174_Supplementary_Data [file jjaf174_supplementary_data.zip]

Archive with 7 entries (7 files):
- Supplement Data/Supplementary figure 1.pdf
- Supplement Data/Supplementary figure 2.pdf
- Supplement Data/Supplementary figure 3.pdf
- Supplement Data/Supplementary figure 4.pdf
- Supplement Data/Supplementary figure 5.pdf
- Supplement Data/Supplementary tables 1-2, 8-9, 11 and 14 and supplementary figure legends.docx
- Supplement Data/Supplementary tables 3-7, 10, 12-13 and 15-21.xlsx
