# Supplementary material for: Mucosal kinase activity and inflammatory profiles in inflammatory bowel disease, and in relation to tofacitinib response
Source: J Crohns Colitis. 2025 Sep 23;19(10):jjaf174. doi: 10.1093/ecco-jcc/jjaf174 (PMC12597136; doi:10.1093/ecco-jcc/jjaf174)
Supplement: jjaf174_Supplementary_Data [file jjaf174_supplementary_data.zip › Supplement Data/Supplementary tables 3-7, 10, 12-13 and 15-21.xlsx]

## Sheet: stable 3 - PTK infl vs non
Supplementary table 3. Protein tyrosine kinase (PTK) related peptide phosphorylation, inflamed vs non-inflamed colonic biopsies
			Crohn's disease		Ulcerative colitis
ID	UniprotAccession	Sequence	Log2fold change	p- value	Log2fold change	p-value
41_654_666	P11171	LDGENIYIRHSNL	0.177949	0.262388	0.501508	0.00223254
ACHD_383_395	Q07001	YISKAEEYFLLKS	0.236865	0.536535	1.25483	0.00597753
AKT1_309_321_C310S	P31749	FSGTPEYLAPEVL	-0.162171	0.241428	0.0643938	0.656616
AKT1_320_332	P31749	VLEDNDYGRAVDW	0.244696	0.206131	0.525528	7.2145e-05
ANXA1_14_26	P04083	IENEEQEYVQTVK	0.304742	0.0517055	0.578842	2.19143e-05
ANXA2_17_29	P07355	HSTPPSAYGSVKA	0.545717	0.0677334	0.668415	0.0129309
ARAF_297_307	P10398	RDSGYYWEVPP	0.232731	0.201895	0.573981	0.00017944
ART_004_EAIYAAPFAKKKXC	NA	EAIYAAPFAKKK	0.235411	0.147464	0.37716	0.00906002
B3AT_39_51	P02730	TEATATDYHTTSH	0.464904	0.21531	0.876289	0.00674881
BTLA_252_262	Q7Z6A9	KPGIVYASLNH	0.381901	0.222919	0.57887	0.0194421
C1R_199_211	P00736	TEASGYISSLEYP	0.0186569	0.939466	0.213025	0.283633
CALM_93_105	P0DP23	FDKDGNGYISAAE	-0.238065	0.628215	0.218298	0.584327
CALM_95_107	P0DP23	KDGNGYISAAELR	0.0466412	0.741034	0.210377	0.109457
CBL_693_705	P22681	EGEEDTEYMTPSS	0.285324	0.100017	0.640395	6.00793e-06
CD28_185_197	P10747	RLLHSDYMNMTPR	0.40489	0.245186	0.560809	0.0132531
CD28_203_215	P10747	RKHYQPYAPPRDF	0.211517	0.0507743	0.416839	0.000714954
CD3E_182_194	P07766	PVPNPDYEPIRKG	0.419975	0.0262255	0.677568	0.000284048
CD3E_193_205	P07766	KGQRDLYSGLNQR	0.270086	0.162477	0.578904	0.00234559
CD3Z_105_117	P20963	NPQEGLYNELQKD	0.736083	0.0205474	0.671138	0.00460075
CD3Z_116_128	P20963	KDKMAEAYSEIGM	0.525058	0.0966454	0.70822	0.00313203
CD3Z_117_129	P20963	DKMAEAYSEIGMK	0.512222	0.103587	0.632825	0.0164562
CD3Z_135_147	P20963	KGHDGLYQGLSTA	0.252227	0.213323	0.505744	0.00638001
CD3Z_77_89	P20963	LGRREEYDVLDKR	0.604816	0.014543	0.642962	0.00301808
CD79A_181_193	P11912	EYEDENLYEGLNL	0.564156	0.0208957	0.66666	0.000994682
CDK1_9_21	P06493	KIGEGTYGVVYKG	0.33718	0.126478	0.547138	0.00964695
CDK2_8_20	P24941	EKIGEGTYGVVYK	0.286216	0.22486	0.644201	0.00323445
CDK4_11_23	P11802	EIGVGAYGTVYKA	0.499876	0.119465	0.745635	0.00353859
CRK_214_226	P46108	GPPEPGPYAQPSV	0.606943	0.0953056	0.679492	0.00927315
CTNB1_79_91	P35222	VADIDGQYAMTRA	0.39041	0.0988235	0.641693	0.00160677
DCX_67_79	O43602	GIVYAVSSDRFRS	0.619546	0.0409971	0.828796	0.00246107
DYR1A_312_324	Q13627	CQLGQRIYQYIQS	0.305783	0.0929397	0.872843	5.68723e-06
EFS_246_258	O43281	GGTDEGIYDVPLL	0.347492	0.0915351	0.614269	0.00709229
EGFR_1103_1115	P00533	GSVQNPVYHNQPL	0.362337	0.237608	0.669226	0.00507538
EGFR_1118_1130	P00533	APSRDPHYQDPHS	0.394442	0.121453	0.54659	0.0669123
EGFR_1165_1177	P00533	ISLDNPDYQQDFF	0.0480509	0.723441	0.504245	6.58722e-07
EGFR_1190_1202	P00533	STAENAEYLRVAP	0.135358	0.517344	0.371152	0.0166146
EGFR_862_874	P00533	LGAEEKEYHAEGG	0.295739	0.489543	0.661914	0.0156806
ENOG_37_49	P09104	SGASTGIYEALEL	0.764199	0.0337756	0.717816	0.00268589
EPHA1_774_786	P21709	LDDFDGTYETQGG	0.21633	0.298664	0.633892	0.000673767
EPHA2_765_777	P29317	EDDPEATYTTSGG	0.319767	0.287278	0.669103	0.00311256
EPHA4_589_601	P54764	LNQGVRTYVDPFT	-0.111943	0.787695	0.599494	0.0413873
EPHA7_607_619	Q15375	TYIDPETYEDPNR	0.372626	0.0469044	0.679584	0.000312824
EPHB1_771_783	P54762	DDTSDPTYTSSLG	0.253913	0.215827	0.523179	0.00474877
EPHB4_583_595	P54760	IGHGTKVYIDPFT	0.506209	0.189128	1.13656	0.000301323
EPOR_361_373	P19235	SEHAQDTYLVLDK	0.183677	0.561502	0.505311	0.0198223
EPOR_419_431	P19235	ASAASFEYTILDP	0.266185	0.442195	0.662052	0.00895121
ERBB2_1241_1253	P04626	PTAENPEYLGLDV	0.146356	0.379589	0.318668	0.0399219
ERBB2_870_882	P04626	LDIDETEYHADGG	0.363987	0.035563	0.636891	3.79053e-06
ERBB3_1283_1295	P21860	PASEQGYEEMRAF	0.184988	0.592654	0.46348	0.0713137
ERBB4_1181_1193	Q15303	QALDNPEYHNASN	0.242229	0.503471	0.691113	0.000559243
ERBB4_1277_1289	Q15303	IVAENPEYLSEFS	-0.00254497	0.986294	0.301968	0.0263852
FABPH_13_25	P05413	DSKNFDDYMKSLG	0.0824703	0.796889	0.526267	0.112369
FAK1_569_581	Q05397	RYMEDSTYYKASK	0.217264	0.240587	0.634723	0.000584252
FAK2_572_584	Q14289	RYIEDEDYYKASV	0.224044	0.19435	0.683267	3.52999e-06
FER_707_719	P16591	RQEDGGVYSSSGL	0.283302	0.182076	0.583465	0.00403645
FES_706_718	P07332	REEADGVYAASGG	0.305193	0.171577	0.541242	0.00929486
FGFR1_761_773	P11362	TSNQEYLDLSMPL	0.125888	0.425368	0.299117	0.0299354
FGFR2_762_774	P21802	TLTTNEEYLDLSQ	0.303778	0.267163	0.54665	0.000776701
FGFR3_753_765	P22607	TVTSTDEYLDLSA	0.347185	0.15559	0.514553	0.000944009
FRK_380_392	P42685	KVDNEDIYESRHE	0.210145	0.255619	0.477102	0.00845093
FYN_525_537	P06241	TATEPQYQPGENL	-0.154641	0.716767	0.566075	0.11511
GAB1_622_632	Q13480	DKQVEYLDLDL	-0.0416196	0.889504	0.356179	0.0549143
GAB2_638_648	Q9UQC2	DEKVDYVQVDK	0.248443	0.114439	0.52746	1.6773e-05
GSK3B_210_222_C218S	P49841	GEPNVSYISSRYY	0.424704	0.0150321	0.451991	0.00113498
HAVR2_257_267	Q8TDQ0	GIRSEENIYTI	0.440414	0.029231	0.532164	0.00660289
INSR_992_1004	P06213	YASSNPEYLSASD	0.0497004	0.735135	0.338592	0.0104595
IRS1_890_902	P35568	PKSPGEYVNIEFG	0.331528	0.0513979	0.641487	6.58081e-05
IRS2_626_638	Q9Y4H2	HPYPEDYGDIEIG	0.270514	0.0927912	0.456504	0.00285959
JAK1_ 1027_1039	P23458	AIETDKEYYTVKD	0.303594	0.0892066	0.586092	0.000440588
JAK2_1001_1013	O60674	LPQDKEYYKVKEP	0.200739	0.639849	0.166097	0.61269
JAK2_563_577	O60674	VRREVGDYGQLHETE	0.297607	0.147129	0.603284	0.00116421
JAK3_974_986	P52333	LPLDKDYYVVREP	0.227229	0.101508	0.527516	0.000374078
K2C6B_53_65	P04259	GAGFGSRSLYGLG	0.384262	0.012343	0.711841	3.89812e-05
K2C8_425_437	P05787	SAYGGLTSPGLSY	0.600034	0.053512	0.685476	0.00458342
KIT_930_942_C942S	P10721	ESTNHIYSNLANS	0.562652	0.0324713	0.62593	0.00605415
KSYK_518_530	P43405	ALRADENYYKAQT	0.43803	0.0404521	0.602664	0.000988492
LAT_194_206	O43561	MESIDDYVNVPES	0.177911	0.31882	0.682156	8.27998e-08
LAT_249_261	O43561	EEGAPDYENLQEL	0.213821	0.214958	0.626483	6.77978e-06
LCK_387_399	P06239	RLIEDNEYTAREG	0.303766	0.123288	0.623227	0.000280612
LYN_391_403	P07948	VIEDNEYTAREGA	0.380768	0.0275507	0.616364	0.000338082
LYN_501_512	P07948	YTATEGQYQQQP	0.350712	0.109153	0.70524	0.00022185
MAPK3_198_210_C203S	Q16644	ALQTPSYTPYYVA	0.434281	0.00929296	0.508756	0.00103783
MBP_198_210	P02686	ARTAHYGSLPQKS	0.144122	0.6982	1.05444	0.000364826
MBP_259_271	P02686	FGYGGRASDYKSA	-0.0789677	0.83325	0.772135	0.00667896
MET_1227_1239	P08581	RDMYDKEYYSVHN	0.186018	0.258961	0.414518	0.0110549
MET_1228_1240	P08581	DMYDKEYYSVHNK	0.26231	0.109634	0.452406	0.00805712
MK01_180_192	P28482	HTGFLTEYVATRW	0.257577	0.187686	0.709906	0.00113281
MK03_199_208	P27361	GFLTEYVATR	0.28157	0.0555792	0.592143	4.05472e-05
MK07_ 212_224	Q13164	AEHQYFMTEYVAT	0.41348	0.0800951	0.668365	0.000221625
MK08_181_191	P45983	MMTPYVVTRYY	0.32733	0.0620081	0.73968	1.98282e-05
MK10_216_228	P53779	TSFMMTPYVVTRY	0.362426	0.024933	0.723876	3.16553e-05
MK12_178_190	P53778	ADSEMTGYVVTRW	0.183323	0.509058	0.570523	0.00464802
MK12_180_189_M182B	P53778	SEBTGYVVTR	0.388994	0.111728	0.572131	0.00425045
MK14_173_185	Q16539	RHTDDEMTGYVAT	0.140383	0.684745	0.815577	0.00819521
MK14_177_187	Q16539	DEMTGYVATRW	0.354153	0.215306	0.482492	0.00425987
MPZL1_236_246	O95297	QGPVIYAQLDH	0.451875	0.210444	0.600149	0.0175702
MUSK_548_560	O15146	LHPNPMYQRMPLL	-0.0683933	0.873307	0.663947	0.0979072
NTRK1_489_501	P04629	HIIENPQYFSDAC	0.161173	0.63751	-0.471696	0.10384
NTRK2_696_708	Q16620	GMSRDVYSTDYYR	0.357298	0.0820231	0.586045	0.00243432
ODBA_340_352_D340K	P12694	KDSSAYRSVDEVN	-0.263181	0.510439	0.103831	0.791702
P85A_600_612	P27986	NENTEDQYSLVED	0.425121	0.0322311	0.614221	0.0036225
PAXI_111_123	P49023	VGEEEHVYSFPNK	0.269504	0.217766	0.558038	0.00330424
PAXI_24_36	P49023	FLSEETPYSYPTG	0.429505	0.0511996	0.687746	0.000265526
PDCD1_221_229_FS219_220KK	Q15116	KKVDYGELDFQ	0.348852	0.256486	0.371687	0.0654794
PDPK1_2_14	O15530	ARTTSQLYDAVPI	0.454426	0.171862	0.693734	0.00570501
PDPK1_369_381	O15530	DEDCYGNYDNLLS	0.190339	0.239138	0.460268	0.00540173
PECA1_706_718	P16284	KKDTETVYSEVRK	0.338479	0.123085	0.490155	0.0195581
PECA1_708_718	P16284	DTETVYSEVRK	0.652133	0.0116252	0.487104	0.0126654
PGFRB_1002_1014	P09619	LDTSSVLYTAVQP	-0.0655138	0.89728	0.473611	0.0801609
PGFRB_1014_1028	P09619	PNEGDNDYIIPLPDP	0.346263	0.0118357	0.689331	2.32577e-07
PGFRB_572_584	P09619	VSSDGHEYIYVDP	0.280936	0.099027	0.572326	0.000157131
PGFRB_709_721	P09619	RPPSAELYSNALP	0.371822	0.0478523	0.626619	0.000436274
PGFRB_768_780	P09619	SSNYMAPYDNYVP	0.253258	0.23845	0.681977	0.000561978
PGFRB_771_783	P09619	YMAPYDNYVPSAP	0.268199	0.156094	0.590003	0.00044299
PLCG1_1246_1258	P19174	EGSFESRYQQPFE	0.235681	0.55547	-0.0885834	0.669877
PLCG1_764_776	P19174	IGTAEPDYGALYE	0.310473	0.149149	0.545675	0.00521001
PLCG1_777_789	P19174	GRNPGFYVEANPM	0.503456	0.234405	0.792113	0.0317209
PLCG2_1191_1203_C1200S	P16885	ESEEELYSSSRQL	0.680696	0.00638768	0.601836	0.00101979
PP2AB_297_309	P62714	EPHVTRRTPDYFL	-0.0484062	0.854199	0.657856	0.000920749
PRGR_545_557	P06401	LRPDSEASQSPQY	-0.993163	0.0269801	-0.390833	0.426777
PRGR_786_798	P06401	EQRMKESSFYSLC	0.295779	0.236636	0.614851	0.00300145
PRRX2_202_214	Q99811	WTASSPYSTVPPY	0.267219	0.185123	0.658275	0.000107965
PTN11_539_551	Q06124	SKRKGHEYTNIKY	0.0929791	0.677364	0.480501	0.0350744
PTN11_541_551	Q06124	RKGHEYTNIKY	0.693508	0.079027	1.14835	0.00749078
PTN11_57_67	Q06124	QNTGDYYDLYG	0.0818405	0.728004	0.421816	0.0278795
PTN11_580_590	Q06124	SARVYENVGLM	0.798246	0.0192667	0.760371	0.000720254
PTN6_531_541	P29350	GQESEYGNITY	0.289102	0.221713	0.52346	0.00713552
PTN6_558_570	P29350	KHKEDVYENLHTK	0.257362	0.194287	0.514979	0.00976548
RAF1_332_344	P04049	PRGQRDSSYYWEI	0.158267	0.377502	0.676292	4.08539e-05
RASA1_453_465	P20936	TVDGKEIYNTIRR	0.304926	0.141184	0.573441	0.00260722
RB_804_816	P06400	IYISPLKSPYKIS	0.559335	0.280388	1.00174	0.0185097
RBL2_99_111	Q08999	VPTVSKGTVEGNY	0.365223	0.0184822	0.679527	0.000137342
RET_1022_1034	P07949	TPSDSLIYDDGLS	0.27237	0.132093	0.498703	0.0105086
RON_1346_1358	Q04912	SALLGDHYVQLPA	0.43267	0.0117921	0.603277	0.000288511
SRC_524_536	P12931	TSTEPQYQPGENL	0.0692539	0.845256	0.0850273	0.77766
STAT4_714_726	Q14765	PSDLLPMSPSVYA	0.499246	0.121073	0.623888	0.00869833
TEC_512_524	P42680	RYFLDDQYTSSSG	0.476906	0.00287771	0.549542	0.000166131
TIE2_986_998	Q02763	SRGQEVYVKKTMG	0.508852	0.218555	1.44367	0.00332345
TNNT1_2_14	P13805	SDTEEQEYEEEQP	0.159817	0.611338	0.931711	3.23366e-05
TYK2_1048_1060	P29597	VPEGHEYYRVRED	0.226363	0.133382	0.401553	0.00170333
TYRO3_679_691	Q06418	KIYSGDYYRQGCA	0.156463	0.266597	0.438236	0.00479543
VGFR1_1040_1052	P17948	DFGLARDIYKNPD	0.459047	0.0337444	0.471979	0.0347801
VGFR1_1162_1174	P17948	VQQDGKDYIPINA	0.438673	0.164387	0.693539	0.00183978
VGFR1_1206_1218	P17948	GSSDDVRYVNAFK	-0.274938	0.4895	0.805112	0.0187901
VGFR1_1235_1247	P17948	ATSMFDDYQGDSS	-0.135022	0.754722	0.545645	0.182723
VGFR2_1046_1058	P35968	DFGLARDIYKDPD	0.513538	0.0341748	0.586619	0.00168053
VGFR2_1168_1180	P35968	AQQDGKDYIVLPI	-0.0279321	0.865981	0.450264	0.000651426
VGFR2_989_1001	P35968	EEAPEDLYKDFLT	0.30942	0.109205	0.48145	0.00494912
VGFR3_1061_1073	P35916	DIYKDPDYVRKGS	0.474224	0.00950892	0.503486	0.00170208
VINC_815_827	P18206	KSFLDSGYRILGA	0.171242	0.724264	1.16509	0.00320504
YES_420_432	P07947	LIEDNEYTARQGA	0.706765	0.00209537	0.689212	9.64518e-05
ZAP70_313_325	P43403	SVYESPYSDPEEL	0.629011	0.00074342	0.799675	4.10833e-06
ZAP70_485_497	P43403	ALGADDSYYTARS	0.376074	0.0717593	0.621966	0.000578809
ZBT16_621_633	Q05516	LRTHNGASPYQCT	0.278339	0.0743278	0.551836	0.00159419

## Sheet: stable 4 - STK infl vs non
Supplementary table 4. Serine/threonine kinase (STK) related peptide phosphorylation, inflamed vs non-inflamed colonic biopsies
			Crohn's disease		Ulcerative colitis
ID	UniprotAccession	Sequence	Log2fold change	p-value	Log2fold change	p-value
ACM4_456_468	P08173	CNATFKKTFRHLL	-0.330809	0.0258589	-0.338293	0.0329943
ACM5_494_506	P08912	CYALCNRTFRKTF	-0.136666	0.38552	-0.126674	0.271339
ACM5_498_510	P08912	CNRTFRKTFKMLL	-0.233937	0.132544	-0.38853	0.000879706
ADDB_706_718	P35612	KKKFRTPSFLKKS	0.249302	0.298991	-0.196673	0.229155
ADRB2_338_350	P07550	ELLCLRRSSLKAY	0.0371004	0.87992	0.370815	0.0613107
ANDR_785_797	P10275	VRMRHLSQEFGWL	-0.235368	0.242408	-0.17133	0.268938
ANXA1_209_221	P04083	AGERRKGTDVNVF	-0.449143	0.0500756	-0.174052	0.334377
ART_025_CXGLRRWSLGGLRRWSL	NA	GLRRWSLGGLRRWSL	0.00607201	0.983105	0.0556604	0.802677
BAD_112_124	Q92934	RELRRMSDEFVDS	-0.189431	0.595294	-0.0918291	0.744964
BAD_69_81	Q92934	IRSRHSSYPAGTE	-0.0724448	0.685324	-0.208025	0.161937
BAD_93_105	Q92934	FRGRSRSAPPNLW	-0.0222719	0.881765	-0.262706	0.0279334
BCKD_45_57	O14874	ERSKTVTSFYNQS	-0.326213	0.0560765	-0.23535	0.165842
CAC1C_1974_1986	Q13936	ASLGRRASFHLEC	0.0756555	0.741423	0.375019	0.0729226
CD27_212_224	P26842	HQRRKYRSNKGES	-0.286975	0.194578	-0.775014	0.000118615
CDK7_163_175	P50613	GSPNRAYTHQVVT	0.037362	0.858607	-0.0113246	0.950169
CDN1A_139_151	P38936	GRKRRQTSMTDFY	-0.00285101	0.981005	-0.000855505	0.993027
CENPA_1_14	P49450	MGPRRRSRKPEAPR	0.292924	0.181426	0.0242915	0.897842
CFTR_730_742	P13569	EPLERRLSLVPDS	-0.205986	0.514666	0.20541	0.452031
CFTR_761_773	P13569	LQARRRQSVLNLM	-0.0867444	0.616725	0.0850559	0.572547
CGHB_109_121	P01233	QCALCRRSTTDCG	-0.0726462	0.698291	0.11321	0.427574
CREB1_126_138	P16220	EILSRRPSYRKIL	0.131524	0.526858	0.342825	0.101923
CSF1R_701_713	P07333	NIHLEKKYVRRDS	-0.286653	0.246409	-0.257661	0.165928
DCX_49_61	O43602	HFDERDKTSRNMR	-0.198653	0.311043	-0.440412	0.0273704
DESP_2842_2854	P15924	RSGSRRGSFDATG	-0.337895	0.3081	-0.220016	0.38757
E1A_ADE05_212_224	P03255	AILRRPTSPVSRE	0.201428	0.282482	0.435376	0.0235883
EPB42_241_253	P16452	LLNKRRGSVPILR	-0.178807	0.564051	0.0314508	0.890766
ERBB2_679_691	P04626	QQKIRKYTMRRLL	0.227265	0.256136	0.0955569	0.558964
ESR1_160_172	P03372	GGRERLASTNDKG	-0.00357321	0.987694	-0.389263	0.0343915
F263_454_466	Q16875	NPLMRRNSVTPLA	0.0284339	0.881776	0.197849	0.271567
FOXO3_25_37	O43524	QSRPRSCTWPLQR	-0.0875757	0.594528	-0.268025	0.0400406
FRAP_2443_2455	P42345	RTRTDSYSAGQSV	-0.0852726	0.63409	-0.143597	0.386282
GBRB2_427_439	P47870	SRLRRRASQLKIT	0.113518	0.514284	0.321966	0.0667687
GPR6_349_361	P46095	QSKVPFRSRSPSE	-0.459991	0.021725	-0.637402	0.000476662
GPSM2_394_406	P81274	PKLGRRHSMENME	-0.355097	0.337605	-0.618288	0.071404
GRIK2_708_720	Q13002	FMSSRRQSVLVKS	0.139774	0.408788	0.278659	0.0790642
GYS2_1_13	P54840	MLRGRSLSVTSLG	-0.157523	0.397624	-0.2132	0.135374
H2B1B_ 27_40	P33778	GKKRKRSRKESYSI	0.208122	0.348957	-0.505264	0.0106634
H32_3_18	Q71DI3	RTKQTARKSTGGKAPR	-0.0128652	0.928451	-0.475652	0.00138007
KAP2_92_104	P13861	SRFNRRVSVCAET	0.0438492	0.830761	0.0304342	0.852781
KAP3_107_119	P31323	NRFTRRASVCAEA	0.0257608	0.892857	0.0915998	0.57695
KCC2G_278_289	Q13555	VASMMHRQETVE	-0.252071	0.483371	-0.649182	0.0692422
KCNA1_438_450	Q09470	DSDLSRRSSSTMS	-0.0251755	0.944805	0.192205	0.454402
KCNA2_442_454	P16389	PDLKKSRSASTIS	-0.229117	0.17076	-0.325646	0.0337077
KCNA3_461_473	P22001	EELRKARSNSTLS	-0.177772	0.465427	-0.27473	0.146595
KCNA6_504_516	P17658	ANRERRPSYLPTP	-0.1332	0.524774	0.0349484	0.84636
KIF2C_105_118_S106G	Q99661	EGLRSRSTRMSTVS	-0.191681	0.355965	-0.464835	0.0363574
KPB1_1011_1023	P46020	QVEFRRLSISAES	-0.300009	0.328247	0.143091	0.580464
KPCB_19_31_A25S	P05771	RFARKGSLRQKNV	0.201751	0.372781	-0.147112	0.484994
LIPS_944_956	Q05469	GFHPRRSSQGATQ	-0.161731	0.485654	-0.0816869	0.605346
MARCS_152_164	P29966	KKKKKRFSFKKSF	-0.271328	0.145029	-0.64467	0.000749484
MARCS_160_172	P29966	FKKSFKLSGFSFK	-0.0952892	0.525257	-0.373996	0.0163232
MBP_222_234	P02686	HFFKNIVTPRTPP	-0.151061	0.369738	-0.384255	0.00482282
MP2K1_287_299	Q02750	PPRPRTPGRPLSS	-0.142812	0.353554	-0.499138	0.00343159
MPIP1_172_184	P30304	FTQRQNSAPARML	-0.0987623	0.619431	-0.166539	0.22395
MPIP3_208_220	P30307	RSGLYRSPSMPEN	-0.258755	0.394772	-0.690207	0.0378773
MYPC3_268_280	Q14896	LSAFRRTSLAGGG	-0.259379	0.262038	-0.10014	0.619828
NCF1_296_308	P14598	RGAPPRRSSIRNA	0.103924	0.524697	0.30922	0.032783
NCF1_321_333	P14598	QDAYRRNSVRFLQ	-0.0243101	0.916582	0.187999	0.367296
NFKB1_330_342	P19838	FVQLRRKSDLETS	-0.425328	0.111409	-0.131062	0.52867
NMDZ1_890_902	Q05586	SFKRRRSSKDTST	0.195575	0.337588	0.152112	0.398017
NOS3_1171_1183	P29474	SRIRTQSFSLQER	-0.0589575	0.762729	-0.14206	0.336545
NR4A1_344_356	P22736	GRRGRLPSKPKQP	-0.303608	0.0791157	-0.615433	0.000369589
P53_308_323	P04637	LPNNTSSSPQPKKKPL	0.237811	0.287989	-0.0089543	0.960513
PLEK_106_118	P08567	GQKFARKSTRRSI	0.0329517	0.821137	0.0271454	0.841536
PLM_76_88	O00168	EEGTFRSSIRRLS	-1.52767	0.01895	-0.882509	0.0596301
PPR1A_28_40	Q13522	QIRRRRPTPATLV	-0.103616	0.482643	-0.210808	0.121331
PTK6_436_448	Q13882	ALRERLSSFTSYE	-0.194028	0.415879	-0.122657	0.54835
PTN12_32_44	Q05209	FMRLRRLSTKYRT	0.236238	0.264436	0.404625	0.0366377
RAF1_253_265	P04049	QRQRSTSTPNVHM	-0.218367	0.125841	-0.569894	0.00120695
RAP1B_172_184	P61224	PGKARKKSSCQLL	-0.286637	0.104845	-0.467222	0.0008219
RBL2_655_667	Q08999	GLGRSITSPTTLY	-0.174128	0.224387	-0.0437548	0.76093
RB_242_254	P06400	AVIPINGSPRTPR	-0.31182	0.307971	-0.66191	0.000717779
RB_803_815	P06400	NIYISPLKSPYKI	-0.00689717	0.961819	-0.0805299	0.524426
REL_260_272	Q04864	KMQLRRPSDQEVS	-0.341792	0.321863	-0.336159	0.200149
RS6_228_240	P62753	IAKRRRLSSLRAS	0.126428	0.458126	0.320395	0.028461
RYR1_4317_4329	P21817	VRRLRRLTAREAA	0.260271	0.191686	0.392417	0.016527
SCN7A_898_910	Q01118	KNGCRRGSSLGQI	-0.226344	0.376357	0.0188378	0.927317
STK6_283_295	O14965	SSRRTTLCGTLDY	0.0127124	0.949506	0.10953	0.424492
STMN2_90_102	Q93045	AAGERRKSQEAQV	-0.424626	0.258017	-0.186234	0.507503
TOP2A_1463_1475	P11388	RRKRKPSTSDDSD	-0.163855	0.39043	-0.2272	0.147552
TY3H_65_77	P07101	FIGRRQSLIEDAR	-0.0759116	0.747522	0.125886	0.550073
VASP_150_162	P50552	EHIERRVSNAGGP	-0.235648	0.522602	0.0307034	0.918328
VASP_271_283	P50552	LARRRKATQVGEK	0.266608	0.203664	0.375925	0.0258612
VTNC_390_402	P04004	NQNSRRPSRATWL	-0.166954	0.473255	0.0659252	0.730142

## Sheet: stable 5 - kinases UC
Supplementary table 5. Predicted kinase activity in Ulcerative colitis - inflamed vs non-inflamed colonic biopsies
Kinase Uniprot ID	Kinase Name	Kinase Group	Kinase Family	Mean Specificity Score	Mean Significance Score	Mean Final Score	Median Final score	Mean Kinase Statistic	Median Kinase Statistic	SD Kinase Statitistic	Mean peptide set size
P07947	Yes	TK	Src	2.51217	2.69897	5.21114	5.39794	0.995609	0.990552	0.0289995	26.6667
P08631	HCK	TK	Src	2.11021	2.66552	4.77573	5.39794	0.946094	0.971145	0.0697248	23.7778
P27361	ERK1	CMGC	MAPK	2.38453	2.42246	4.807	5.09691	-0.534007	-0.56048	0.103632	10.7778
P42679	CTK	TK	Csk	2.31771	2.69897	5.01668	4.92082	0.962415	0.95675	0.0486404	29
P28482	ERK2	CMGC	MAPK	2.35313	2.4257	4.77883	4.92082	-0.537414	-0.516877	0.120736	10.3333
P45983	JNK1	CMGC	MAPK	2.45718	2.35881	4.81599	4.69897	-0.446913	-0.454144	0.0143477	15.7778
P53779	JNK3	CMGC	MAPK	2.5014	2.33924	4.84064	4.69897	-0.446545	-0.454144	0.0141805	15.5556
Q16512	PKN1/PRK1	AGC	PKN	1.93999	2.56518	4.50517	4.69897	-0.581356	-0.624822	0.0862725	5.55556
P06239	Lck	TK	Src	1.78628	2.69897	4.48525	4.61979	0.934301	0.943625	0.0273307	26.4444
O15264	p38[delta]	CMGC	MAPK	2.20857	2.51217	4.72073	4.61979	-0.493736	-0.448286	0.0578348	10.3333
P51451	BLK	TK	Src	1.80621	2.69897	4.50518	4.4437	0.962211	0.966902	0.0462077	22.1111
Q15759	p38[beta]	CMGC	MAPK	1.66501	2.63876	4.30378	4.19382	-0.628539	-0.641978	0.0191053	3.6
Q13882	Brk	TK	Src	1.39429	2.69897	4.09326	4.09691	0.861548	0.856798	0.00910225	69.5556
P06241	Fyn	TK	Src	1.31265	2.69897	4.01162	4.01773	0.910331	0.910523	0.0143944	24
O14733	MAP2K7	STE	STE7	1.24768	2.69897	3.94665	3.96658	1.0115	1.0115	0	6
P12931	Src	TK	Src	1.3816	2.69897	4.08057	3.90658	0.863266	0.867168	0.0402423	46.8889
O43293	DAPK3	CAMK	DAPK	1.16749	2.69897	3.86646	3.86646	-0.604422	-0.604422	NA	3
P45985	SEK1/MAP2K4	STE	STE7	1.09201	2.69897	3.79098	3.79588	0.976237	0.976237	0	7
Q16539	MAPK14	CMGC	MAPK	1.69434	2.07911	3.77345	3.79588	-0.486812	-0.420028	0.107333	8.66667
P35916	FLT4	TK	VEGFR	0.945615	2.69897	3.64459	3.74473	0.970484	0.964914	0.0360214	6
P24941	CDK2	CMGC	CDK	1.20125	1.7756	2.97685	3.74473	-0.341442	-0.396279	0.098124	10.1111
P43403	ZAP70	TK	Syk	1.04817	2.69897	3.74714	3.7167	0.852337	0.851323	0.00526351	65.1111
P52333	JAK3	TK	JakA	0.942403	2.69897	3.64137	3.64207	1.02444	1.02444	0	3
P35968	KDR	TK	VEGFR	0.937863	2.69897	3.63683	3.63451	0.898186	0.898038	0.0144583	16.7778
P23458	JAK1~b	TK	JakA	0.881744	2.69897	3.58071	3.63017	0.960233	0.975332	0.0301985	5.5
J3KPB5	EphA10	TK	Eph	0.912827	2.69897	3.6118	3.60645	1.02063	1.02063	0	3
O95382	MEKK6/MAP3K6	STE	STE11	0.898476	2.69897	3.59745	3.60555	0.992059	0.992059	0	4
Q99683	ASK/MAP3K5	STE	STE11	0.898476	2.69897	3.59745	3.60555	0.992059	0.992059	0	4
Q08881	ITK	TK	Tec	0.84131	2.69897	3.54028	3.5986	0.867168	0.869984	0.0132317	33
P16234	PDGFR[alpha]	TK	PDGFR	0.855724	2.69897	3.55469	3.55284	0.973473	0.971319	0.00646213	4.11111
P53778	p38[gamma]	CMGC	MAPK	1.51777	1.99317	3.51094	3.52288	-0.49291	-0.504004	0.0739921	6.33333
P45984	JNK2	CMGC	MAPK	1.48925	1.93282	3.42207	3.50585	-0.384006	-0.39927	0.0373325	12
Q9H3Y6	Srm	TK	Src	0.761268	2.69897	3.46024	3.49485	0.858579	0.858688	0.00543261	35.1111
P42680	TEC	TK	Tec	0.758263	2.66552	3.42379	3.45346	0.848689	0.864606	0.0341227	34.6667
P07332	Fes	TK	Fer	0.798756	2.66552	3.46428	3.4389	0.912961	0.899632	0.0252998	9.11111
P29317	EphA2	TK	Eph	0.895872	2.69897	3.59484	3.4389	0.98118	0.968203	0.0364651	4.33333
P41240	CSK	TK	Csk	0.743657	2.69897	3.44263	3.43415	0.849993	0.852892	0.0295879	40.1111
P23443	p70S6K	AGC	RSK	1.62227	1.54201	3.16428	3.40671	-0.35276	-0.338438	0.035868	17.3333
P42681	TXK	TK	Tec	0.745882	2.69897	3.44485	3.39794	0.876291	0.879422	0.0354207	24.1111
P54756	EphA5	TK	Eph	0.664558	2.69897	3.36353	3.38722	0.953581	0.966084	0.025005	3.25
Q14289	FAK2	TK	Fak	0.649581	2.69897	3.34855	3.35262	0.849887	0.853168	0.0182043	35.6667
P06493	CDC2/CDK1	CMGC	CDK	1.76014	1.86256	3.62269	3.31876	-0.409606	-0.421854	0.0516746	11.8889
Q13464	ROCK1	AGC	DMPK	1.14702	2.16871	3.31573	3.31876	-0.525816	-0.593911	0.0932435	3.4
P17948	FLT1	TK	VEGFR	0.638691	2.69897	3.33766	3.28735	0.871928	0.870851	0.0126329	14.6667
Q02750	MEK1/MAP2K1	STE	STE7	0.552117	2.69897	3.25109	3.25493	0.896314	0.896314	0	5
P21709	EphA1	TK	Eph	0.695438	2.54846	3.24389	3.24389	0.902282	0.902282	0.120659	4
P07948	Lyn	TK	Src	0.541777	2.69897	3.24075	3.19382	0.847407	0.846881	0.009378	23.2222
P43405	Syk	TK	Syk	0.567299	2.69897	3.26627	3.19382	0.827959	0.823807	0.0113645	77.4444
P09619	PDGFR[beta]	TK	PDGFR	0.522779	2.69897	3.22175	3.18046	0.850811	0.847413	0.0205281	16.3333
P46734	MKK3/MAP2K3	STE	STE7	0.463944	2.69897	3.16291	3.16494	0.869309	0.869309	0	5
P52564	MKK6/MAP2K6	STE	STE7	0.463944	2.69897	3.16291	3.16494	0.869309	0.869309	0	5
P54764	EphA4	TK	Eph	0.458745	2.69897	3.15771	3.15243	0.877849	0.877849	0	3
P42685	FRK	TK	Src	0.398629	2.69897	3.0976	3.12148	0.8237	0.823288	0.00760633	45.7778
P04049	RAF1	TKL	RAF	1.29643	1.79963	3.09606	3.11464	-0.430748	-0.432673	0.00577508	6.88889
P07949	Ret	TK	Ret	0.388332	2.69897	3.0873	3.0655	0.825545	0.82683	0.00624937	20.2222
O60674	JAK2	TK	JakA	0.366468	2.69897	3.06544	3.06148	0.827218	0.827264	0.00499155	15.5556
Q13164	ERK5	CMGC	MAPK	1.26483	1.92478	3.18961	3.06148	-0.402473	-0.418689	0.0661357	7.33333
P00519	Abl	TK	Abl	0.329678	2.66552	2.9952	3.0575	0.814745	0.817645	0.0139305	45.4444
P54753	EphB3	TK	Eph	0.341102	2.69897	3.04007	3.04007	0.836556	0.836556	0	3
P54762	EphB1	TK	Eph	0.34108	2.69897	3.04005	3.04001	0.836556	0.836556	0	3
Q01973	ROR1	TK	Ror	0.319688	2.69897	3.01866	3.01866	0.808799	0.808799	0	3
P07333	FmS/CSFR	TK	PDGFR	0.315631	2.62371	2.93934	3.00991	0.7848	0.823796	0.11151	6.75
P51813	Etk/BMX	TK	Tec	0.310086	2.69897	3.00906	3.00349	0.816409	0.811481	0.00975386	30.5556
P11362	FGFR1	TK	FGFR	0.30356	2.69897	3.00253	2.97306	0.784145	0.806837	0.0648223	15
P21860	HER3	TK	EGFR	0.34485	2.66552	3.01037	2.97143	0.80535	0.807935	0.0283313	49.2222
Q06187	BTK	TK	Tec	0.300809	2.69897	2.99978	2.96337	0.805897	0.801335	0.0305998	15.2222
P08581	Met	TK	Met	0.326851	2.66552	2.99237	2.9539	0.811627	0.80205	0.023835	30.8889
P21802	FGFR2	TK	FGFR	0.219726	2.69897	2.9187	2.93704	0.780932	0.790126	0.0270796	10
P42684	Arg	TK	Abl	0.314868	2.69897	3.01384	2.93704	0.810047	0.806486	0.0272759	53.5556
Q16620	TRKB	TK	Trk	0.244093	2.69897	2.94306	2.93704	0.801127	0.80165	0.0272925	24.5556
P22607	FGFR3	TK	FGFR	0.208543	2.69897	2.90751	2.91507	0.775374	0.787866	0.0306668	8.88889
Q04912	Ron	TK	Met	0.264132	2.54561	2.80974	2.90379	0.796618	0.804056	0.0266537	7.88889
P00533	EGFR	TK	EGFR	0.227984	2.69897	2.92695	2.9024	0.802617	0.796427	0.0108258	46.8889
P36888	FLT3	TK	PDGFR	0.193543	2.69897	2.89251	2.90101	0.776353	0.77286	0.0267143	10.2857
P04626	HER2	TK	EGFR	0.189272	2.69897	2.88824	2.87811	0.793398	0.797302	0.0136079	34.3333
P08069	IGF1R	TK	InsR	0.203396	2.61251	2.8159	2.8514	0.780821	0.780578	0.0213061	14
P06213	InSR	TK	InsR	0.156025	2.69897	2.855	2.83923	0.768873	0.765897	0.038182	20.1111
H0Y8A4	RYK	TK	Ryk	0.131592	2.69897	2.83056	2.83446	0.725296	0.709956	0.0231754	5.22222
O14757	CHK1	CAMK	CAMKL	0.136122	2.66552	2.80164	2.83209	0.727949	0.727949	0	5
P22455	FGFR4	TK	FGFR	0.153273	2.69897	2.85224	2.82507	0.768498	0.769249	0.0211253	17.8889
Q15303	HER4	TK	EGFR	0.145194	2.59863	2.74382	2.82507	0.753618	0.778366	0.0685289	29.8889
P10721	Kit	TK	PDGFR	0.126961	2.69897	2.82593	2.80244	0.727998	0.750527	0.0762158	12
Q05397	FAK1	TK	Fak	0.0929741	2.69897	2.79194	2.77989	0.773412	0.774723	0.0129917	46.6667
P09769	Fgr	TK	Src	0.118107	2.64596	2.76406	2.7778	0.727819	0.727542	0.0605478	12.4444
Q16288	TRKC	TK	Trk	0.086137	2.66552	2.75166	2.77573	0.749269	0.749094	0.0270418	23.8889
P16591	Fer	TK	Fer	0.233445	2.48516	2.71861	2.7665	0.733994	0.677592	0.0963613	6.55556
Q9UM73	ALK	TK	Alk	0.106247	2.69897	2.80522	2.7535	0.773696	0.768992	0.0257993	50.3333
P29376	LTK	TK	Alk	0.0609471	2.54561	2.60656	2.74958	0.700504	0.724615	0.091492	19.7778
Q06418	Tyro3/Sky	TK	Axl	0.0513207	2.69897	2.75029	2.73518	0.76008	0.757975	0.0134729	45.7778
Q12866	Mer	TK	Axl	0.120663	2.66552	2.78619	2.73236	0.777593	0.764741	0.0241476	45.1111
P30530	Axl	TK	Axl	0.148087	2.66552	2.81361	2.72216	0.790588	0.797487	0.0210328	63.4444
P04629	TRKA	TK	Trk	0.0116675	2.69897	2.71064	2.70774	0.657246	0.660625	0.019327	17.7778
P14616	IRR	TK	InsR	0.0375154	2.11536	2.15287	2.33405	0.554423	0.579145	0.156184	4.75
P50613	CDK7	CMGC	CDK	0.912097	1.4233	2.3354	2.31876	-0.330352	-0.318251	0.024502	9.77778
Q13153	PAK1	STE	STE20	0.847084	1.5065	2.35359	2.31876	-0.359636	-0.359636	0	6
P16066	ANP[alpha]	RGC	RGC	1.16074	1.1454	2.30614	2.28001	-0.306433	-0.316035	0.0237685	17.6667
Q96GD4	AurB/Aur1	Other	AUR	0.802527	1.54907	2.3516	2.25618	-0.400439	-0.381826	0.036933	3.77778
O75582	MSK1	AGC	RSK	0.819552	1.39098	2.21053	2.20011	-0.339599	-0.339599	0	7
Q00535	CDK5	CMGC	CDK	0.81301	1.29028	2.10329	2.09648	-0.329294	-0.329294	0	8
Q9BWU1	CDK11	CMGC	CDK	0.691891	1.2116	1.90349	1.89715	-0.393328	-0.393328	0	3
P50750	CDK9	CMGC	CDK	0.700268	1.12107	1.82134	1.87367	-0.326177	-0.33933	0.0197294	5.66667
O14757	CHK1	CAMK	CAMKL	0.837597	1.18156	2.01916	1.85824	-0.330679	-0.312143	0.0577265	8
O43930	PRKY	AGC	PKA	0.687829	0.906706	1.59454	1.81599	-0.243748	-0.292822	0.13199	9
P08922	Ros	TK	Sev	0.00524793	1.89034	1.89559	1.79576	0.429079	0.411417	0.0353246	4.25
Q13535	ATR	Atypical	PIKK	0.0263106	1.7427	1.76901	1.77476	0.508691	0.508691	0	3
Q14164	IKK[epsilon]	Other	IKK	0.645275	1.18443	1.8297	1.77109	-0.332557	-0.319374	0.0261597	4.77778
O76039	CDKL5	CMGC	CDKL	0.742189	1.31461	2.0568	1.72658	-0.374322	-0.300084	0.131203	4.85714
P10398	ARAF	TKL	RAF	0.573664	1.13066	1.70433	1.6863	-0.339373	-0.339373	0	3
P15056	BRAF	TKL	RAF	0.573664	1.13066	1.70433	1.6863	-0.339373	-0.339373	0	3
P51812	RSK2	AGC	RSK	0.614552	1.04126	1.65581	1.64115	-0.278259	-0.278259	0	8
Q13308	CCK4/PTK7	TK	CCK4	0.00937875	1.57966	1.58904	1.62768	0.412382	0.412382	0	3
Q8NI60	ADCK3	Atypical	ABC1	0.491784	0.706621	1.19841	1.5977	-0.22105	-0.292722	0.10862	7
Q9Y6S9	RSKL2	AGC	RSKL	0.632481	0.945565	1.57805	1.55337	-0.370496	-0.370496	0	3
Q00526	CDK3	CMGC	CDK	0.684335	1.08953	1.77387	1.43077	-0.288985	-0.258015	0.0729725	6.88889
P41743	PKC[iota]	AGC	PKC	0.539614	0.885886	1.4255	1.41671	-0.228659	-0.226582	0.0100279	14
P49137	MAPKAPK2	CAMK	MAPKAPK	0.511578	0.711933	1.22351	1.38908	-0.212162	-0.226029	0.0356395	24.5556
Q86V86	Pim3	CAMK	PIM	0.469646	0.641707	1.11135	1.21461	-0.190752	-0.19823	0.0130042	48.4444
P48729	CK1[alpha]	CK1	CK1	0.503228	0.819144	1.32237	1.1975	-0.257513	-0.250006	0.0387482	6.88889
O14965	AurA/Aur2	Other	AUR	0.431482	0.739267	1.17075	1.17224	-0.242632	-0.242632	0	5
Q16644	MAPKAPK3	CAMK	MAPKAPK	0.607163	0.748659	1.35582	1.14137	-0.214778	-0.201734	0.053937	29.3333
P11802	CDK4	CMGC	CDK	0.385658	0.710554	1.09621	1.12508	-0.2359	-0.24439	0.0254703	4.22222
Q15418	RSK3	AGC	RSK	0.377499	0.700053	1.07755	1.06932	-0.204171	-0.204171	0	8
Q15349	RSK1/p90RSK	AGC	RSK	0.337056	0.633083	0.970139	0.957472	-0.199349	-0.199349	0	5
Q00537	PCTAIRE2	CMGC	CDK	0.297569	0.623423	0.920993	0.920993	-0.213697	-0.213697	NA	3
Q02156	PKC[epsilon]	AGC	PKC	0.297676	0.61224	0.909916	0.870736	-0.174655	-0.169209	0.0302552	17.2222
O14920	IKK[beta]	Other	IKK	0.261361	0.555875	0.817236	0.847406	-0.173155	-0.185238	0.0289297	3.66667
O96017	CHK2	CAMK	RAD53	0.293536	0.508417	0.801953	0.824813	-0.167277	-0.176116	0.0550321	17
P11309	Pim1	CAMK	PIM	0.271586	0.544605	0.816191	0.801607	-0.172172	-0.172227	0.00458755	52.2222
P31749	Akt1/PKB[alpha]	AGC	AKT	0.271426	0.500201	0.771627	0.789585	-0.165849	-0.170755	0.0203555	24.4444
O15075	DCAMKL1	CAMK	DCAMKL	0.274396	0.518772	0.793168	0.781311	-0.17824	-0.17824	0.0601763	3.5
Q9P1W9	Pim2	CAMK	PIM	0.408196	0.609897	1.01809	0.78094	-0.186925	-0.16436	0.0415576	32.4444
Q16566	CaMK4	CAMK	CAMK1	0.264979	0.384416	0.649396	0.726897	0.158298	0.176773	0.0487894	8.11111
P31751	Akt2/PKB[beta]	AGC	AKT	0.199926	0.427917	0.627842	0.640362	-0.147544	-0.148282	0.00815273	24
Q00532	CDKL1	CMGC	CDKL	0.203682	0.398866	0.602548	0.616975	-0.0845888	-0.14044	0.122033	4.4
Q00534	CDK6	CMGC	CDK	0.232074	0.412916	0.64499	0.601893	-0.149006	-0.139508	0.0284943	4.88889
P05129	PKC[gamma]	AGC	PKC	0.173219	0.365395	0.538615	0.592582	-0.122468	-0.126625	0.0147638	11.8889
P24723	PKC[eta]	AGC	PKC	0.241257	0.520137	0.761394	0.572189	-0.145985	-0.122301	0.0647257	11.6667
Q05513	PKC[zeta]	AGC	PKC	0.153126	0.307096	0.460221	0.467582	-0.108144	-0.108144	0	8
Q15139	PKD1	CAMK	PKD	0.148877	0.283612	0.432489	0.436135	-0.105524	-0.105524	0	5
P49841	GSK3[beta]	CMGC	GSK	0.142631	0.292578	0.435209	0.433398	-0.111334	-0.111334	0	3
O95819	HGK/ZC1	STE	STE20	0.13583	0.240822	0.376653	0.429228	-0.0977795	-0.111501	0.0336096	3.83333
Q9HBY8	SGK2	AGC	SGK	0.1308	0.263723	0.394523	0.386793	-0.0988898	-0.0946137	0.0402741	13
Q15131	CDK10	CMGC	CDK	0.148396	0.290565	0.438961	0.369052	-0.0987414	-0.0919207	0.062138	4.33333
Q9UBS0	p70S6K[beta]	AGC	RSK	0.106731	0.249671	0.356401	0.356982	-0.103137	-0.110674	0.0264449	21.6667
Q04759	PKC[theta]	AGC	PKC	0.112762	0.308708	0.42147	0.352734	-0.104705	-0.0927599	0.019083	18.3333
O75116	ROCK2	AGC	DMPK	0.133259	0.268903	0.402162	0.330869	-0.0908933	-0.0754937	0.0342341	4.4
P51817	PRKX	AGC	PKA	0.0651449	0.249565	0.31471	0.308279	-0.0996773	-0.107574	0.0262946	29.4444
P42345	mTOR/FRAP	Atypical	PIKK	0.113749	0.195306	0.309055	0.28928	-0.011428	-0.0759652	0.0845969	5.88889
Q13131	AMPK[alpha]1	CAMK	CAMKL	0.0831804	0.172766	0.255947	0.22015	-0.0545646	-0.059951	0.0594769	10.4444
P05771	PKC[beta]	AGC	PKC	0.0449202	0.0790753	0.123995	0.125801	-0.0351556	-0.0351556	0	8
O15111	IKK[alpha]	Other	IKK	0.0684747	0.106295	0.17477	0.101222	-0.0556513	-0.0311378	0.0367703	3.66667
P17612	PKA[alpha]	AGC	PKA	0.00106481	0.128902	0.129967	0.0913134	-0.05722	-0.044555	0.0293052	45.2222
Q13976	PKG1	AGC	PKG	0.00410038	0.0735424	0.0776428	0.0811313	-0.00464768	-0.0130239	0.0393376	34.1111
P17252	PKC[alpha]	AGC	PKC	0.0107528	0.0718604	0.0826132	0.0779538	-0.0317231	-0.0335757	0.0099793	23.3333
Q96Q40	PFTAIRE2	CMGC	CDK	0.125866	0.28483	0.410696	0.0762608	-0.0775544	-0.0215694	0.0940129	4.11111
Q13237	PKG2	AGC	PKG	0.00233584	0.0278212	0.030157	0.0267687	0.00963948	0.0110934	0.014701	30.5556
Q13535	ATR	Atypical	PIKK	0.0312187	0.0418408	0.0730595	0.0219949	-0.00792113	0.0081346	0.0481672	4.88889
Q05655	PKC[delta]	AGC	PKC	0.00477308	0.0196954	0.0244685	0.0131495	0.00164496	0.00474213	0.0151995	19.5556

## Sheet: stable 6 - kinases CD
Supplementary table 6. Predicted kinase activity in Crohn's disease - inflamed vs non-inflamed colonic biopsies
Kinase Uniprot ID	Kinase Name	Kinase Group	Kinase Family	Mean Specificity Score	Mean Significance Score	Mean Final Score	Median Final score	Mean Kinase Statistic	Median Kinase Statistic	SD Kinase Statitistic	Mean peptide set size
P06239	Lck	TK	Src	2.61251	1.32644	3.93894	3.98297	0.443574	0.45046	0.0140172	26.4444
P16234	PDGFR[alpha]	TK	PDGFR	1.5671	1.60374	3.17084	3.19382	0.533182	0.537887	0.0141131	4.11111
P35968	KDR	TK	VEGFR	1.86472	1.34687	3.21159	3.12148	0.441047	0.443999	0.013373	16.7778
P06241	Fyn	TK	Src	1.69732	1.29385	2.99117	3.10791	0.414599	0.416724	0.0111328	24
P23458	JAK1~b	TK	JakA	1.26501	1.63838	2.90339	3.01263	0.473723	0.486722	0.0259983	5.5
Q08881	ITK	TK	Tec	1.79782	1.20868	3.0065	2.98464	0.40695	0.411084	0.015754	33
P42680	TEC	TK	Tec	1.73339	1.12113	2.85452	2.92959	0.396925	0.398902	0.0154972	34.6667
P07947	Yes	TK	Src	1.59155	1.26006	2.85161	2.87943	0.409852	0.401062	0.0189954	26.6667
P08631	HCK	TK	Src	1.36936	1.24153	2.61089	2.5986	0.406026	0.401428	0.0166807	23.7778
P07332	Fes	TK	Fer	1.19355	1.29365	2.48721	2.58905	0.433351	0.44018	0.0129407	9.11111
P51451	BLK	TK	Src	1.52652	1.12197	2.64848	2.56288	0.410072	0.419738	0.021447	22.1111
Q15759	p38[beta]	CMGC	MAPK	1.49085	0.893704	2.38455	2.54424	-0.324413	-0.349049	0.0342014	3.6
P00519	Abl	TK	Abl	1.40622	1.1504	2.55662	2.49485	0.376333	0.379126	0.0120434	45.4444
P35916	FLT4	TK	VEGFR	0.91169	1.51249	2.42418	2.4773	0.425963	0.440714	0.0424295	6
P07948	Lyn	TK	Src	1.25617	1.18233	2.43851	2.44563	0.398849	0.396213	0.00990987	23.2222
P52333	JAK3	TK	JakA	1.07967	1.34744	2.42712	2.41296	0.504625	0.504625	0	3
P42679	CTK	TK	Csk	1.17736	1.13458	2.31194	2.40494	0.383248	0.383746	0.00835639	29
P08069	IGF1R	TK	InsR	1.29783	1.31291	2.61074	2.39448	0.418887	0.421178	0.0232163	14
P43403	ZAP70	TK	Syk	1.22028	1.10684	2.32712	2.2754	0.360873	0.357191	0.0111382	65.1111
O15264	p38[delta]	CMGC	MAPK	1.49587	0.760435	2.25631	2.25337	-0.23137	-0.220256	0.0135066	10.3333
P21860	HER3	TK	EGFR	0.97483	1.03048	2.00531	2.24934	0.352603	0.363844	0.0255549	49.2222
Q04912	Ron	TK	Met	1.06657	1.21382	2.28039	2.20537	0.439654	0.433314	0.026479	7.88889
Q9H3Y6	Srm	TK	Src	0.96108	1.16287	2.12395	2.12378	0.368263	0.372724	0.00948562	35.1111
P27361	ERK1	CMGC	MAPK	1.27776	0.626654	1.90441	2.04364	-0.22227	-0.211766	0.0328444	10.7778
P42685	FRK	TK	Src	0.904743	1.10497	2.00971	2.03621	0.362093	0.362535	0.0093932	45.7778
P12931	Src	TK	Src	0.887586	1.00017	1.88775	1.98431	0.355406	0.363019	0.0158134	46.8889
Q01973	ROR1	TK	Ror	0.854983	1.08632	1.9413	1.9413	0.454743	0.454743	0	3
P51813	Etk/BMX	TK	Tec	0.789119	1.02506	1.81418	1.86684	0.365104	0.363198	0.00650827	30.5556
Q16539	MAPK14	CMGC	MAPK	1.13649	0.666775	1.80326	1.85487	-0.22062	-0.20945	0.0228352	8.66667
Q02750	MEK1/MAP2K1	STE	STE7	0.506071	1.29616	1.80223	1.79828	0.379769	0.379769	0	5
O14733	MAP2K7	STE	STE7	0.576578	1.2077	1.78428	1.77947	0.388127	0.388127	0	6
P54756	EphA5	TK	Eph	0.490654	1.27619	1.76685	1.75391	0.390512	0.383049	0.0149276	3.25
P07949	Ret	TK	Ret	0.606014	1.14323	1.74924	1.74376	0.360395	0.365784	0.012647	20.2222
P29376	LTK	TK	Alk	0.719802	1.13403	1.85384	1.65948	0.375062	0.360889	0.0344389	19.7778
Q13882	Brk	TK	Src	0.634629	1.05608	1.69071	1.65068	0.343112	0.344932	0.0041809	69.5556
P45983	JNK1	CMGC	MAPK	1.10229	0.55443	1.65672	1.64844	-0.185888	-0.186959	0.00212597	15.7778
P53779	JNK3	CMGC	MAPK	1.14522	0.560772	1.70599	1.64844	-0.188944	-0.186959	0.00979527	15.5556
P29317	EphA2	TK	Eph	0.541009	1.20406	1.74507	1.63752	0.385874	0.368603	0.0267854	4.33333
P43405	Syk	TK	Syk	0.687534	1.04559	1.73313	1.62893	0.343148	0.339848	0.00804562	77.4444
P28482	ERK2	CMGC	MAPK	0.999882	0.567786	1.56767	1.58143	-0.201771	-0.199121	0.0197224	10.3333
P42684	Arg	TK	Abl	0.717493	1.06991	1.7874	1.57978	0.350009	0.346925	0.0233633	53.5556
J3KPB5	EphA10	TK	Eph	0.423927	1.09888	1.52281	1.52723	0.378093	0.378093	0	3
Q06187	BTK	TK	Tec	0.469475	1.11012	1.57959	1.52271	0.35253	0.344956	0.0131766	15.2222
P08581	Met	TK	Met	0.429611	0.981193	1.4108	1.51833	0.335926	0.340583	0.0258769	30.8889
Q9Y6S9	RSKL2	AGC	RSKL	0.829241	0.665622	1.49486	1.49192	-0.250524	-0.250524	0	3
P45985	SEK1/MAP2K4	STE	STE7	0.41893	1.06588	1.48481	1.48117	0.356548	0.356548	0	7
P09619	PDGFR[beta]	TK	PDGFR	0.45725	1.23286	1.69011	1.47185	0.34775	0.328215	0.0300493	16.3333
O14757	CHK1	CAMK	CAMKL	0.381801	1.08937	1.47117	1.46919	0.355011	0.355011	0	5
Q14289	FAK2	TK	Fak	0.504648	1.05561	1.56025	1.46213	0.346173	0.340943	0.0108902	35.6667
O95382	MEKK6/MAP3K6	STE	STE11	0.453028	0.981651	1.43468	1.4389	0.373449	0.373449	0	4
Q99683	ASK/MAP3K5	STE	STE11	0.453028	0.981651	1.43468	1.4389	0.373449	0.373449	0	4
P45984	JNK2	CMGC	MAPK	0.827869	0.51597	1.34384	1.38913	-0.177108	-0.178428	0.00990852	12
P21709	EphA1	TK	Eph	0.52511	0.850879	1.37599	1.37599	0.371011	0.371011	0.0588343	4
O43930	PRKY	AGC	PKA	0.81427	0.450542	1.26481	1.35592	-0.188251	-0.183325	0.0230156	9
P48729	CK1[alpha]	CK1	CK1	0.860581	0.485526	1.34611	1.32576	-0.2073	-0.200539	0.0187524	6.88889
P42681	TXK	TK	Tec	0.367818	0.924201	1.29202	1.31319	0.331863	0.334924	0.0181996	24.1111
Q16512	PKN1/PRK1	AGC	PKN	0.680284	0.501494	1.18178	1.31115	-0.190771	-0.211804	0.0449783	5.55556
P22607	FGFR3	TK	FGFR	0.219059	1.07776	1.29682	1.28988	0.310666	0.312602	0.00974189	8.88889
P23443	p70S6K	AGC	RSK	0.944314	0.41789	1.3622	1.27213	-0.163381	-0.171327	0.0245236	17.3333
P14616	IRR	TK	InsR	0.24668	0.860182	1.10686	1.25836	0.296248	0.319422	0.0742472	4.75
P10721	Kit	TK	PDGFR	0.301297	0.97499	1.27629	1.2543	0.30601	0.321929	0.0621544	12
P21802	FGFR2	TK	FGFR	0.187984	1.01309	1.20108	1.23207	0.301065	0.302413	0.00923997	10
P41240	CSK	TK	Csk	0.248129	0.944957	1.19309	1.20713	0.324222	0.325074	0.00785652	40.1111
P30530	Axl	TK	Axl	0.263569	0.978826	1.24239	1.19368	0.325264	0.326355	0.0177682	63.4444
P24941	CDK2	CMGC	CDK	0.509157	0.423429	0.932586	1.19198	-0.135487	-0.165474	0.0454222	10.1111
O60674	JAK2	TK	JakA	0.217603	0.974017	1.19162	1.12424	0.315148	0.309764	0.0152579	15.5556
P54762	EphB1	TK	Eph	0.213345	0.904262	1.11761	1.12148	0.299962	0.299962	0	3
P54753	EphB3	TK	Eph	0.211254	0.903104	1.11436	1.11436	0.299962	0.299962	0	3
P17948	FLT1	TK	VEGFR	0.13831	1.00092	1.13923	1.09708	0.289091	0.281547	0.0220608	14.6667
P11362	FGFR1	TK	FGFR	0.0837943	0.982304	1.0661	1.08644	0.270903	0.283122	0.0199461	15
P06213	InSR	TK	InsR	0.223203	0.870539	1.09374	1.08256	0.316709	0.319437	0.00964983	20.1111
Q9BWU1	CDK11	CMGC	CDK	0.549867	0.499576	1.04944	1.05006	-0.193828	-0.193828	0	3
Q14164	IKK[epsilon]	Other	IKK	0.597857	0.436997	1.03485	1.04769	-0.183889	-0.181275	0.00518664	4.77778
P46734	MKK3/MAP2K3	STE	STE7	0.167744	0.852014	1.01976	1.02136	0.284199	0.284199	0	5
P52564	MKK6/MAP2K6	STE	STE7	0.167744	0.852014	1.01976	1.02136	0.284199	0.284199	0	5
Q9UM73	ALK	TK	Alk	0.161783	0.973047	1.13483	1.02045	0.314315	0.310678	0.015585	50.3333
P22455	FGFR4	TK	FGFR	0.0888609	0.914401	1.00326	1.0147	0.277578	0.276433	0.0171943	17.8889
P53778	p38[gamma]	CMGC	MAPK	0.544928	0.433804	0.978733	1.01325	-0.165325	-0.173191	0.0147017	6.33333
P49137	MAPKAPK2	CAMK	MAPKAPK	0.630419	0.339176	0.969596	0.992764	-0.144554	-0.148811	0.0234797	24.5556
P50613	CDK7	CMGC	CDK	0.484462	0.495634	0.980096	0.980203	-0.147082	-0.147126	0.00777606	9.77778
Q00526	CDK3	CMGC	CDK	0.520484	0.429185	0.949669	0.954161	-0.157237	-0.159672	0.0158752	6.88889
H0Y8A4	RYK	TK	Ryk	0.171196	0.857486	1.02868	0.944148	0.290454	0.277594	0.0220918	5.22222
P09769	Fgr	TK	Src	0.136124	0.827481	0.963605	0.931013	0.277464	0.271669	0.0345874	12.4444
Q12866	Mer	TK	Axl	0.0866183	0.852105	0.938723	0.921906	0.301298	0.300537	0.00862963	45.1111
P16066	ANP[alpha]	RGC	RGC	0.572235	0.327225	0.89946	0.915352	-0.143066	-0.146109	0.018662	17.6667
Q16644	MAPKAPK3	CAMK	MAPKAPK	0.599093	0.327259	0.926351	0.90846	-0.139757	-0.138975	0.0164988	29.3333
P00533	EGFR	TK	EGFR	0.0405047	0.871018	0.911523	0.907813	0.289312	0.29281	0.00956657	46.8889
Q15303	HER4	TK	EGFR	0.0770707	0.773734	0.850805	0.906438	0.280399	0.293741	0.0356622	29.8889
P06493	CDC2/CDK1	CMGC	CDK	0.583291	0.448741	1.03203	0.90043	-0.150317	-0.145212	0.0290834	11.8889
P54764	EphA4	TK	Eph	0.132783	0.754709	0.887492	0.883233	0.255679	0.255679	0	3
Q05397	FAK1	TK	Fak	0.0229599	0.85247	0.87543	0.882384	0.279642	0.282807	0.0146872	46.6667
Q16620	TRKB	TK	Trk	0.0903381	0.790926	0.881264	0.882066	0.290776	0.295682	0.0110208	24.5556
Q06418	Tyro3/Sky	TK	Axl	0.0606002	0.841722	0.902323	0.833795	0.293052	0.286541	0.0141336	45.7778
P04626	HER2	TK	EGFR	0.0411665	0.786438	0.827605	0.813677	0.278492	0.283084	0.0131407	34.3333
P07333	FmS/CSFR	TK	PDGFR	0.0858827	0.593604	0.679487	0.767959	0.225566	0.250908	0.0568768	6.75
O15111	IKK[alpha]	Other	IKK	0.48228	0.324252	0.806531	0.761823	-0.169728	-0.154501	0.0228412	3.66667
P11802	CDK4	CMGC	CDK	0.3647	0.354383	0.719082	0.737454	-0.138693	-0.14138	0.00806034	4.22222
P04629	TRKA	TK	Trk	0.0457835	0.716959	0.762743	0.723373	0.253703	0.249243	0.0289124	17.7778
Q16288	TRKC	TK	Trk	0.043193	0.699472	0.742665	0.713283	0.264155	0.263197	0.0244463	23.8889
Q13164	ERK5	CMGC	MAPK	0.441492	0.355049	0.79654	0.707496	-0.133122	-0.130194	0.0410828	7.33333
O96017	CHK2	CAMK	RAD53	0.3532	0.262903	0.616103	0.695458	-0.123111	-0.136588	0.0260704	17
O43293	DAPK3	CAMK	DAPK	0.372634	0.289037	0.661671	0.661671	-0.148913	-0.148913	NA	3
P16591	Fer	TK	Fer	0.0521766	0.553445	0.605621	0.599759	0.209937	0.194247	0.0246962	6.55556
Q13153	PAK1	STE	STE20	0.311097	0.262008	0.573105	0.582894	-0.121337	-0.121337	0	6
Q9UBS0	p70S6K[beta]	AGC	RSK	0.314914	0.234645	0.54956	0.571878	-0.11931	-0.119983	0.0128742	21.6667
O14920	IKK[beta]	Other	IKK	0.284715	0.239965	0.52468	0.569254	-0.115955	-0.126012	0.0219664	3.66667
O14965	AurA/Aur2	Other	AUR	0.301156	0.261765	0.562921	0.560667	0.120382	0.120382	0	5
O76039	CDKL5	CMGC	CDKL	0.481695	0.362856	0.844551	0.554495	-0.161627	-0.119114	0.0683745	4.85714
P51817	PRKX	AGC	PKA	0.318856	0.239457	0.558313	0.553053	-0.114634	-0.116433	0.0114839	29.4444
P04049	RAF1	TKL	RAF	0.290353	0.24106	0.531414	0.540306	-0.113056	-0.113446	0.00117006	6.88889
Q00534	CDK6	CMGC	CDK	0.259062	0.251283	0.510345	0.499379	-0.108981	-0.105604	0.0101308	4.88889
Q8NI60	ADCK3	Atypical	ABC1	0.16859	0.189984	0.358574	0.497988	-0.0750135	-0.105466	0.044629	7
P36888	FLT3	TK	PDGFR	0.0815718	0.594718	0.67629	0.462438	0.199616	0.151685	0.0849245	10.2857
Q86V86	Pim3	CAMK	PIM	0.220042	0.262605	0.482647	0.462231	-0.110672	-0.10923	0.00416121	48.4444
Q9HBY8	SGK2	AGC	SGK	0.268684	0.22602	0.494704	0.431029	-0.107773	-0.100113	0.0203391	13
P31749	Akt1/PKB[alpha]	AGC	AKT	0.203703	0.212911	0.416614	0.426339	-0.102155	-0.100775	0.00888662	24.4444
O15075	DCAMKL1	CAMK	DCAMKL	0.220476	0.197317	0.417793	0.422683	-0.0985183	-0.0985183	0.0193544	3.5
Q13464	ROCK1	AGC	DMPK	0.198646	0.2333	0.431946	0.377264	-0.0914635	-0.0814497	0.0137118	3.4
Q96Q40	PFTAIRE2	CMGC	CDK	0.223845	0.219618	0.443463	0.37419	-0.0955205	-0.082032	0.0218315	4.11111
P10398	ARAF	TKL	RAF	0.187894	0.175544	0.363438	0.358288	-0.0913395	-0.0913395	0	3
P15056	BRAF	TKL	RAF	0.187894	0.175544	0.363438	0.358288	-0.0913395	-0.0913395	0	3
P11309	Pim1	CAMK	PIM	0.104728	0.242247	0.346976	0.355463	-0.102559	-0.102756	0.00101487	52.2222
P31751	Akt2/PKB[beta]	AGC	AKT	0.141506	0.18367	0.325176	0.347127	-0.0892179	-0.0907414	0.0146157	24
P17612	PKA[alpha]	AGC	PKA	0.159353	0.212151	0.371504	0.331737	-0.101891	-0.100404	0.0106419	45.2222
P08922	Ros	TK	Sev	0.0211941	0.301547	0.322741	0.326879	0.135091	0.133408	0.00336651	4.25
Q9P1W9	Pim2	CAMK	PIM	0.139341	0.214632	0.353973	0.302858	-0.094225	-0.0942124	0.0146125	32.4444
P49841	GSK3[beta]	CMGC	GSK	0.150332	0.151915	0.302247	0.296303	-0.0778825	-0.0778825	0	3
Q13535	ATR	Atypical	PIKK	0.0273795	0.26533	0.29271	0.290017	0.123478	0.123478	0	3
Q15139	PKD1	CAMK	PKD	0.144622	0.129337	0.273959	0.274565	-0.070498	-0.070498	0	5
Q02156	PKC[epsilon]	AGC	PKC	0.0722393	0.151214	0.223453	0.256647	-0.0638758	-0.0713784	0.020642	17.2222
Q00535	CDK5	CMGC	CDK	0.104946	0.145994	0.250939	0.250424	-0.060286	-0.060286	0	8
Q13131	AMPK[alpha]1	CAMK	CAMKL	0.119894	0.132471	0.252366	0.2419	-0.0683484	-0.0805058	0.0274009	10.4444
P05129	PKC[gamma]	AGC	PKC	0.0835302	0.123665	0.207195	0.237964	-0.0431304	-0.0629581	0.0429268	11.8889
Q13535	ATR	Atypical	PIKK	0.160993	0.127162	0.288156	0.235167	-0.0710413	-0.0603407	0.0321017	4.88889
P05771	PKC[beta]	AGC	PKC	0.0977447	0.132244	0.229989	0.228854	0.0561164	0.0561164	0	8
P17252	PKC[alpha]	AGC	PKC	0.0503877	0.138205	0.188592	0.213022	-0.0649857	-0.0777878	0.0160284	23.3333
Q00537	PCTAIRE2	CMGC	CDK	0.111259	0.094744	0.206003	0.206003	0.0485616	0.0485616	NA	3
Q13308	CCK4/PTK7	TK	CCK4	0.0120484	0.177849	0.189897	0.189663	-0.0768073	-0.0768073	0	3
P42345	mTOR/FRAP	Atypical	PIKK	0.061567	0.0721314	0.133698	0.178964	-0.0328225	-0.0433888	0.0325202	5.88889
Q04759	PKC[theta]	AGC	PKC	0.0433049	0.129109	0.172414	0.176244	-0.0549582	-0.0569633	0.00640076	18.3333
Q13237	PKG2	AGC	PKG	0.0371707	0.133112	0.170283	0.174852	-0.0717676	-0.0737162	0.00821734	30.5556
P51812	RSK2	AGC	RSK	0.0760398	0.0903192	0.166359	0.172414	-0.0442475	-0.0442475	0	8
Q15131	CDK10	CMGC	CDK	0.136939	0.140279	0.277217	0.171598	-0.0640889	-0.04031	0.0404877	4.33333
O75116	ROCK2	AGC	DMPK	0.12574	0.127635	0.253376	0.169216	0.0334333	0.0393936	0.0646272	4.4
Q13976	PKG1	AGC	PKG	0.0315779	0.144976	0.176554	0.167788	-0.0735252	-0.0723372	0.00794381	34.1111
P24723	PKC[eta]	AGC	PKC	0.055378	0.106989	0.162367	0.164289	-0.043535	-0.0436745	0.0123573	11.6667
P41743	PKC[iota]	AGC	PKC	0.0415365	0.118883	0.16042	0.164119	-0.044546	-0.0428888	0.00650801	14
Q15418	RSK3	AGC	RSK	0.0698314	0.0902036	0.160035	0.162005	-0.0424693	-0.0424693	0	8
O14757	CHK1	CAMK	CAMKL	0.080581	0.0949678	0.175549	0.151562	-0.0475127	-0.0408619	0.0124877	8
O75582	MSK1	AGC	RSK	0.0721604	0.0768471	0.149007	0.148522	-0.0389655	-0.0389655	0	7
Q16566	CaMK4	CAMK	CAMK1	0.0965718	0.088613	0.185185	0.140189	-0.0502435	-0.0410062	0.0250459	8.11111
P50750	CDK9	CMGC	CDK	0.0411201	0.0529288	0.0940489	0.108485	-0.0232694	-0.0302217	0.0104285	5.66667
O95819	HGK/ZC1	STE	STE20	0.0487361	0.0419285	0.0906646	0.104922	-0.0241645	-0.0282765	0.0100722	3.83333
Q96GD4	AurB/Aur1	Other	AUR	0.0430873	0.0435282	0.0866155	0.0819193	-0.0114904	-0.0228698	0.0225804	3.77778
Q15349	RSK1/p90RSK	AGC	RSK	0.0335227	0.0302844	0.0638071	0.0630421	-0.0179996	-0.0179996	0	5
Q05655	PKC[delta]	AGC	PKC	0.00953173	0.0488918	0.0584235	0.0531235	-0.0245379	-0.0215787	0.00586291	19.5556
Q00532	CDKL1	CMGC	CDKL	0.0545161	0.0659366	0.120453	0.0328828	0.0265437	0.00663425	0.041954	4.4
Q05513	PKC[zeta]	AGC	PKC	0.00368507	0.0054408	0.00912586	0.00960786	-0.00268838	-0.00268838	0	8

## Sheet: stable 7 - analytes - discovery
Supplementary table 7 - Overview of cytokine/chemokine levels corrected for biopsy mass in the IBD - cohort - selection phase (58 analytes)
	No IBD	Crohn's disease		Ulcerative colitis
	Non-inflamed	Non-inflamed	Inflamed	Non-inflamed	Inflamed
	(N of samples = 20 n of participants = 4)	(N=7)	(N=7)	(N=6)*	(N=7)*
Biopsy mass (mg)
Median [Q1, Q3]	6.65 [5.50, 8.00]	6.75 [5.95, 7.69]	7.00 [6.68, 7.25]	5.85 [5.48, 6.08]	6.70 [6.15, 8.80]
IL1b (pg/mL per mg biopsy)
Median [Q1, Q3]	6.37 [4.52, 20.5]	6.87 [4.74, 29.1]	64.0 [31.4, 81.8]	4.37 [3.30, 8.18]	22.1 [13.4, 63.1]
IL4 (pg/mL per mg biopsy)
Median [Q1, Q3]	0.432 [0.313, 0.611]	0.379 [0.362, 0.731]	0.256 [0.220, 0.394]	0.302 [0.264, 0.350]	0.476 [0.259, 0.743]
IL5 (pg/mL per mg biopsy)
Median [Q1, Q3]	2.83 [2.02, 4.93]	2.59 [2.46, 6.63]	1.93 [1.28, 2.24]	1.34 [1.19, 2.67]	5.31 [3.81, 6.22]
IL6 (pg/mL per mg biopsy)
Median [Q1, Q3]	382 [258, 627]	289 [255, 397]	1280 [813, 3000]	519 [247, 710]	2540 [1880, 3110]
IL7 (pg/mL per mg biopsy)
Median [Q1, Q3]	8.32 [6.36, 11.8]	8.15 [6.68, 11.4]	5.73 [4.33, 6.00]	5.71 [2.43, 9.65]	13.9 [4.35, 22.2]
IL9 (pg/mL per mg biopsy)
Median [Q1, Q3]	52.2 [29.8, 104]	58.1 [41.8, 66.7]	35.5 [33.4, 38.3]	34.1 [17.7, 42.6]	84.1 [35.3, 201]
IL10 (pg/mL per mg biopsy)
Median [Q1, Q3]	5.98 [4.45, 14.0]	11.6 [8.78, 13.8]	16.8 [10.6, 18.8]	5.66 [5.51, 10.5]	16.3 [11.4, 33.5]
IL12 p70 (pg/mL per mg biopsy)
Median [Q1, Q3]	73.1 [38.1, 119]	104 [64.8, 119]	30.5 [23.4, 34.1]	130 [73.5, 429]	108 [34.7, 186]
IL13 (pg/mL per mg biopsy)
Median [Q1, Q3]	2.78 [1.39, 5.27]	2.06 [1.89, 5.89]	2.00 [1.86, 2.61]	1.46 [1.00, 1.66]	2.84 [2.09, 4.99]
IL15 (pg/mL per mg biopsy)
Median [Q1, Q3]	26.1 [9.55, 51.8]	38.2 [24.1, 57.0]	12.3 [7.68, 36.3]	67.5 [31.3, 110]	78.7 [33.8, 124]
IL17A (pg/mL per mg biopsy)
Median [Q1, Q3]	34.8 [23.8, 54.4]	56.0 [31.8, 61.0]	44.6 [37.9, 49.6]	27.4 [18.0, 59.9]	80.2 [64.8, 215]
IL18 (pg/mL per mg biopsy)
Median [Q1, Q3]	22.6 [16.4, 36.7]	31.7 [29.8, 41.9]	33.7 [22.8, 46.7]	25.9 [13.4, 37.1]	55.5 [44.2, 95.3]
IL21 (pg/mL per mg biopsy)
Median [Q1, Q3]	368 [219, 597]	295 [223, 785]	257 [194, 329]	185 [86.8, 235]	643 [216, 863]
IL22 (pg/mL per mg biopsy)
Median [Q1, Q3]	30.7 [8.00, 73.3]	47.7 [11.9, 58.7]	14.5 [9.46, 117]	43.9 [19.7, 65.3]	39.9 [33.9, 88.1]
IL23 p19 (pg/mL per mg biopsy)
Median [Q1, Q3]	463 [236, 617]	481 [394, 765]	204 [62.1, 400]	319 [175, 620]	411 [356, 1710]
IL26 (pg/mL per mg biopsy)
Median [Q1, Q3]	5960 [2510, 8280]	7330 [3350, 12300]	1800 [1530, 4220]	4920 [2840, 7030]	5730 [3500, 30600]
IL27 (pg/mL per mg biopsy)
Median [Q1, Q3]	454 [241, 775]	660 [598, 1390]	330 [161, 520]	2220 [932, 3170]	1430 [420, 2450]
IL31 (pg/mL per mg biopsy)
Median [Q1, Q3]	737 [92.0, 1190]	683 [469, 1200]	276 [125, 717]	1190 [363, 4920]	1260 [604, 3760]
IL33 (pg/mL per mg biopsy)
Median [Q1, Q3]	60.5 [27.5, 107]	93.6 [52.0, 142]	72.1 [51.5, 154]	223 [124, 377]	160 [64.2, 654]
TNFa (pg/mL per mg biopsy)
Median [Q1, Q3]	6.40 [4.42, 9.82]	8.83 [6.36, 12.1]	13.7 [12.0, 22.5]	6.08 [3.47, 6.95]	15.8 [11.8, 16.3]
IFNg (pg/mL per mg biopsy)
Median [Q1, Q3]	41.9 [34.1, 86.9]	50.3 [37.7, 63.5]	30.8 [23.8, 51.8]	33.9 [15.8, 57.1]	80.4 [22.9, 99.7]
OSM (pg/mL per mg biopsy)
Median [Q1, Q3]	2.66 [1.47, 4.65]	5.36 [2.60, 8.92]	12.7 [8.72, 60.8]	1.62 [1.36, 2.58]	20.8 [14.8, 23.5]
TSLP (pg/mL per mg biopsy)
Median [Q1, Q3]	1.64 [0.895, 2.49]	1.21 [0.946, 2.10]	1.97 [1.55, 4.00]	0.952 [0.478, 1.22]	1.79 [1.35, 3.38]
LAG3 (CD223) (pg/mL per mg biopsy)
Median [Q1, Q3]	93.3 [41.0, 140]	68.4 [49.5, 116]	60.4 [43.5, 93.3]	41.9 [29.8, 81.6]	70.9 [57.1, 111]
TGFb (LAP) (pg/mL per mg biopsy)
Median [Q1, Q3]	175 [124, 273]	188 [143, 223]	170 [132, 196]	121 [64.7, 143]	343 [124, 443]
CCL1 (I309) (pg/mL per mg biopsy)
Median [Q1, Q3]	3.17 [1.85, 4.30]	3.01 [2.55, 5.25]	3.19 [2.86, 3.84]	2.29 [1.35, 3.12]	4.12 [2.17, 5.49]
CCL2 (MCP1) (pg/mL per mg biopsy)
Median [Q1, Q3]	61.3 [31.2, 98.3]	47.7 [24.0, 55.2]	30.0 [20.1, 813]	67.3 [29.7, 118]	22.1 [20.6, 47.1]
CCL3 (MIP1a) (pg/mL per mg biopsy)
Median [Q1, Q3]	26.3 [19.6, 38.0]	49.7 [40.4, 80.6]	165 [128, 238]	45.1 [41.1, 66.2]	134 [72.0, 290]
CCL4 (MIP1b) (pg/mL per mg biopsy)
Median [Q1, Q3]	21.1 [11.7, 37.0]	43.9 [32.9, 59.8]	138 [76.0, 259]	37.8 [33.9, 73.4]	83.2 [62.7, 166]
Eotaxin-1 (CCL11) (pg/mL per mg biopsy)
Median [Q1, Q3]	6.97 [5.97, 10.5]	9.45 [5.63, 9.85]	4.28 [3.45, 6.22]	7.39 [3.36, 9.97]	8.72 [4.72, 19.6]
CCL17 (TARC) (pg/mL per mg biopsy)
Median [Q1, Q3]	6.01 [4.30, 8.33]	6.88 [4.37, 9.70]	2.69 [2.30, 5.36]	4.20 [2.90, 5.10]	8.30 [4.08, 15.8]
CCL18 (PARC) (pg/mL per mg biopsy)
Median [Q1, Q3]	103 [60.4, 201]	138 [77.6, 219]	422 [237, 902]	58.8 [45.8, 118]	337 [135, 3190]
CCL19 (MIP3b) (pg/mL per mg biopsy)
Median [Q1, Q3]	10.9 [7.46, 15.8]	19.2 [15.0, 21.0]	20.3 [11.7, 32.3]	13.2 [11.7, 23.0]	27.4 [16.2, 71.0]
CCL20 (MIP3a) (pg/mL per mg biopsy)
Median [Q1, Q3]	11.3 [7.78, 21.1]	31.8 [11.4, 39.1]	42.5 [35.7, 61.4]	25.9 [19.2, 30.2]	155 [60.3, 197]
CCL25 (TECK) (pg/mL per mg biopsy)
Median [Q1, Q3]	10.3 [8.94, 12.7]	8.60 [7.38, 11.8]	15.5 [11.4, 15.9]	2.92 [0.428, 7.55]	13.0 [11.9, 18.1]
CCL26 (Eotaxin3) (pg/mL per mg biopsy)
Median [Q1, Q3]	0.950 [0.736, 1.42]	0.907 [0.674, 1.35]	2.00 [1.33, 2.06]	0.639 [0.235, 0.778]	2.37 [1.87, 2.69]
CCL27 (C-TACK) (pg/mL per mg biopsy)
Median [Q1, Q3]	13.0 [10.7, 14.7]	11.6 [7.43, 15.9]	10.0 [9.36, 13.8]	11.6 [10.4, 13.9]	13.1 [9.40, 14.1]
CXCL4 (PF4) (pg/mL per mg biopsy)
Median [Q1, Q3]	33.1 [22.9, 72.0]	70.1 [51.1, 97.2]	61.5 [44.9, 231]	63.6 [40.1, 72.8]	102 [48.0, 152]
CXCL5 (ENA78) (pg/mL per mg biopsy)
Median [Q1, Q3]	38.8 [12.8, 91.0]	22.7 [18.6, 62.8]	285 [114, 1980]	89.8 [52.3, 140]	352 [263, 596]
CXCL6 (GCP2) (pg/mL per mg biopsy)
Median [Q1, Q3]	18.9 [15.8, 23.5]	20.4 [16.0, 21.8]	24.4 [22.2, 38.9]	21.0 [14.0, 28.3]	29.2 [25.5, 32.2]
CXCL9 (MIG) (pg/mL per mg biopsy)
Median [Q1, Q3]	1.00 [0.624, 10.5]	3.04 [1.99, 14.4]	38.6 [25.5, 85.6]	6.57 [4.77, 8.01]	16.1 [11.0, 37.8]
CXCL10 (IP10) (pg/mL per mg biopsy)
Median [Q1, Q3]	1.90 [1.50, 11.1]	3.19 [2.26, 13.2]	53.4 [11.4, 74.8]	12.6 [10.9, 18.3]	23.3 [14.5, 27.4]
CXCL11 (I-TAC or IP-9) (pg/mL per mg biopsy)
Median [Q1, Q3]	0.331 [0.208, 0.413]	0.479 [0.340, 1.05]	1.20 [0.778, 2.16]	0.998 [0.539, 1.44]	1.03 [0.878, 2.37]
CXCL13 (BLC) (pg/mL per mg biopsy)
Median [Q1, Q3]	1.49 [1.21, 2.85]	1.70 [0.985, 2.69]	29.6 [9.05, 36.8]	1.80 [1.55, 2.92]	14.4 [10.2, 44.8]
CXCL14 (BRAK or MIP2g) (pg/mL per mg biopsy)
Median [Q1, Q3]	9.09 [7.08, 11.5]	11.1 [10.3, 13.7]	12.3 [10.4, 18.2]	8.03 [6.58, 11.0]	16.0 [11.8, 18.6]
Periostin (OSF2) (pg/mL per mg biopsy)
Median [Q1, Q3]	2470 [2000, 3090]	2670 [2300, 3570]	2040 [1680, 2750]	3270 [3100, 3760]	2290 [2190, 2540]
GMCSF (pg/mL per mg biopsy)
Median [Q1, Q3]	22.5 [15.3, 27.8]	20.7 [9.01, 24.4]	166 [43.4, 302]	13.5 [12.6, 17.4]	196 [135, 273]
sICAM (pg/mL per mg biopsy)
Median [Q1, Q3]	539 [424, 774]	676 [583, 1120]	1680 [1390, 1800]	658 [604, 834]	1390 [1250, 1620]
sVCAM (pg/mL per mg biopsy)
Median [Q1, Q3]	976 [858, 1110]	1050 [681, 1270]	1480 [1060, 2070]	1390 [948, 1500]	1360 [1170, 2170]
MMP3 (Stromelysin-1) (pg/mL per mg biopsy)
Median [Q1, Q3]	936 [456, 1740]	575 [187, 592]	2590 [959, 5700]	360 [172, 1220]	3380 [1470, 5030]
MMP9 (GELB) (pg/mL per mg biopsy)
Median [Q1, Q3]	3680 [2420, 6090]	5320 [4120, 14300]	62000 [19900, 79300]	5280 [4460, 5750]	63100 [29300, 64900]
MMP10 (Stromelysin-2) (pg/mL per mg biopsy)
Median [Q1, Q3]	1480 [985, 2170]	732 [563, 1260]	3520 [1970, 9950]	440 [430, 1810]	4000 [2760, 6530]
S100A8 (pg/mL per mg biopsy)
Median [Q1, Q3]	438 [373, 525]	386 [327, 701]	2000 [877, 2730]	330 [272, 391]	1820 [1230, 2280]
TREM1 (pg/mL per mg biopsy)
Median [Q1, Q3]	10.0 [9.03, 14.6]	14.8 [9.48, 16.5]	17.1 [14.7, 28.0]	9.55 [7.24, 12.2]	25.3 [21.3, 26.2]
TNFR2 (TNFRSF1B or CD120b) (pg/mL per mg biopsy)
Median [Q1, Q3]	29.5 [25.6, 53.1]	31.1 [19.2, 48.6]	93.7 [80.6, 218]	28.6 [28.1, 29.8]	79.5 [70.5, 105]
sIL2Ra (sCD25) (pg/mL per mg biopsy)
Median [Q1, Q3]	86.9 [67.0, 120]	87.7 [73.0, 132]	187 [163, 263]	90.8 [73.0, 106]	165 [131, 183]
sIL6R (sCD126) (pg/mL per mg biopsy)
Median [Q1, Q3]	107 [85.8, 124]	90.5 [72.7, 116]	87.2 [72.0, 109]	69.7 [56.8, 82.7]	68.7 [61.0, 76.6]
Galectin3 (pg/mL per mg biopsy)
Median [Q1, Q3]	6350 [2810, 16000]	6600 [4750, 7100]	8970 [4200, 19500]	23600 [14300, 34900]	13000 [11600, 18600]
This results include 7 non-inflamed Crohn's disease and 7 inflamed Crohn's disease samples for 7 Crohn's disease participants, 6 non-inflamed ulcerative colitis and 7 inflamed ulcerative colitis samples from 7 ulcerative colitis participants, and 20 non-inflamed no IBD samples from 4 no IBD participants. Cytokine and chemokine levels are corrected for biopsy mass and based on 24-hour explant cult…

## Sheet: stable 10 - analytes-selection
Supplementary table 10 - Overview of cytokine/chemokine levels corrected for biopsy mass in the IBD - cohort - selection phase (32 analytes)
	Crohn's disease		Ulcerative colitis
	Non-inflamed	Inflamed	Non-inflamed	Inflamed
	(N=8)	(N=8)	(N=8)	(N=8)
Biopsy mass (mg)
Median [Q1, Q3]	6.45 [4.78, 7.51]	6.39 [4.94, 8.10]	8.60 [6.09, 10.6]	6.95 [6.35, 8.53]
IL1b (pg/mL per mg biopsy)
Median [Q1, Q3]	10.3 [3.61, 70.8]	46.0 [29.4, 119]	12.8 [5.22, 27.6]	57.1 [26.8, 76.1]
IL4 (pg/mL per mg biopsy)
Median [Q1, Q3]	0.128 [0.0996, 0.191]	0.141 [0.113, 0.193]	0.0975 [0.0647, 0.120]	0.174 [0.145, 0.179]
IL5 (pg/mL per mg biopsy)
Median [Q1, Q3]	217 [197, 451]	1050 [767, 1820]	287 [219, 355]	1190 [596, 2940]
IL6 (pg/mL per mg biopsy)
Median [Q1, Q3]	6.03 [4.65, 12.4]	16.6 [10.7, 34.4]	2.75 [1.82, 3.81]	12.3 [4.86, 38.9]
IL7 (pg/mL per mg biopsy)
Median [Q1, Q3]	3.37 [2.91, 4.36]	4.02 [3.47, 4.64]	2.24 [1.55, 2.89]	3.88 [1.82, 4.20]
IL9 (pg/mL per mg biopsy)
Median [Q1, Q3]	2.55 [1.98, 4.08]	3.63 [2.68, 4.41]	1.11 [0.841, 2.59]	1.74 [0.728, 3.24]
IL10 (pg/mL per mg biopsy)
Median [Q1, Q3]	7.30 [4.97, 18.9]	23.0 [15.7, 50.0]	3.68 [2.50, 5.24]	18.6 [8.70, 29.7]
IL12 p70 (pg/mL per mg biopsy)
Median [Q1, Q3]	9.21 [7.71, 11.7]	13.2 [11.2, 18.7]	3.82 [2.60, 5.38]	12.6 [9.08, 14.5]
IL13 (pg/mL per mg biopsy)
Median [Q1, Q3]	46.9 [28.3, 58.5]	51.9 [41.8, 77.1]	27.5 [19.7, 36.3]	62.1 [18.0, 76.1]
IL15 (pg/mL per mg biopsy)
Median [Q1, Q3]	2.18 [1.75, 8.55]	7.10 [5.99, 16.7]	3.96 [2.00, 5.95]	10.7 [2.67, 16.4]
IL17A (pg/mL per mg biopsy)
Median [Q1, Q3]	1.04 [0.732, 3.64]	9.38 [6.25, 14.5]	1.29 [1.01, 2.26]	8.52 [6.23, 11.7]
IL18 (pg/mL per mg biopsy)
Median [Q1, Q3]	155 [92.0, 196]	133 [85.2, 338]	162 [102, 295]	104 [28.7, 151]
IL21 (pg/mL per mg biopsy)
Median [Q1, Q3]	45.7 [26.6, 182]	116 [96.7, 360]	29.9 [20.5, 46.5]	134 [58.6, 184]
IL22 (pg/mL per mg biopsy)
Median [Q1, Q3]	20.9 [14.6, 85.2]	67.4 [45.0, 158]	13.9 [10.8, 17.7]	63.0 [23.4, 123]
IL23 p19 (pg/mL per mg biopsy)
Median [Q1, Q3]	698 [643, 1230]	1830 [1280, 3680]	532 [310, 773]	1860 [1720, 2290]
IL26 (pg/mL per mg biopsy)
Median [Q1, Q3]	8.86 [4.32, 23.3]	27.5 [16.9, 39.6]	2.43 [1.85, 6.85]	9.23 [7.99, 12.0]
IL27 (pg/mL per mg biopsy)
Median [Q1, Q3]	33.4 [14.0, 62.0]	128 [53.2, 188]	23.3 [8.69, 43.3]	70.4 [62.3, 81.9]
IL31 (pg/mL per mg biopsy)
Median [Q1, Q3]	2.33 [1.70, 4.08]	2.90 [2.57, 3.32]	1.32 [1.04, 1.49]	2.61 [1.54, 3.88]
IL33 (pg/mL per mg biopsy)
Median [Q1, Q3]	31.4 [28.1, 163]	640 [505, 729]	89.7 [29.1, 127]	656 [73.6, 1160]
TNFa (pg/mL per mg biopsy)
Median [Q1, Q3]	20.8 [17.6, 32.3]	32.7 [29.3, 44.0]	17.0 [12.4, 21.3]	27.4 [14.4, 39.7]
IFNg (pg/mL per mg biopsy)
Median [Q1, Q3]	6.34 [1.96, 16.0]	77.5 [30.8, 129]	4.86 [3.40, 11.4]	28.9 [15.8, 39.5]
OSM (pg/mL per mg biopsy)
Median [Q1, Q3]	5.66 [2.09, 24.9]	68.8 [27.8, 154]	4.44 [1.70, 7.73]	11.1 [8.90, 20.6]
TSLP (pg/mL per mg biopsy)
Median [Q1, Q3]	6.22 [3.92, 13.8]	16.7 [7.08, 58.0]	2.90 [2.46, 3.83]	11.7 [10.5, 13.9]
LAG3 (CD223) (pg/mL per mg biopsy)
Median [Q1, Q3]	19.1 [13.9, 42.8]	154 [114, 250]	14.4 [7.97, 22.3]	324 [30.5, 556]
TGFb (LAP) (pg/mL per mg biopsy)
Median [Q1, Q3]	851 [659, 1100]	1280 [1220, 1770]	566 [461, 842]	1550 [1160, 2250]
CCL1 (I309) (pg/mL per mg biopsy)
Median [Q1, Q3]	965 [415, 3160]	4390 [2380, 6020]	927 [386, 1650]	3730 [504, 6330]
CCL2 (MCP1) (pg/mL per mg biopsy)
Median [Q1, Q3]	15200 [10100, 25400]	83000 [46500, 138000]	6640 [4440, 7940]	58900 [28800, 135000]
CCL3 (MIP1a) (pg/mL per mg biopsy)
Median [Q1, Q3]	478 [392, 922]	2440 [2030, 3930]	402 [338, 498]	6630 [1040, 12600]
CCL4 (MIP1b) (pg/mL per mg biopsy)
Median [Q1, Q3]	96.4 [59.2, 231]	450 [232, 599]	82.1 [52.2, 108]	459 [311, 551]
Eotaxin-1 (CCL11) (pg/mL per mg biopsy)
Median [Q1, Q3]	11.8 [9.75, 16.2]	18.7 [16.3, 22.7]	7.68 [5.84, 10.2]	16.2 [10.9, 23.5]
CCL17 (TARC) (pg/mL per mg biopsy)
Median [Q1, Q3]	28.3 [21.3, 39.1]	54.9 [38.1, 77.6]	16.1 [13.7, 23.2]	52.6 [39.5, 84.1]
CCL18 (PARC) (pg/mL per mg biopsy)
Median [Q1, Q3]	87.7 [61.1, 116]	136 [97.8, 156]	52.2 [41.8, 70.7]	142 [79.3, 224]
This results include 8 non-inflamed and 8 inflamed Crohn's disease samples from 8 Crohn's disease participants, and 8 non-inflamed and 8 inflamed ulcerative colitis samples from 8 ulcerative colitis participants. Cytokine and chemokine levels are corrected for biopsy mass and based on 24-hour explant culture of colonic mucosal biopsies.

## Sheet: stable 12 - PTK tofacitinib 1
Supplementary table 12. Protein tyrosine kinase (PTK) peptide phosphorylation, tofacitinib cohort 1 - responders vs. non-responders - before treatment
			Tofacitinib cohort 1
ID	UniprotAccession	Sequence	Log2fold change	p-value
41_654_666	P11171	LDGENIYIRHSNL	0.0659295	0.852331
ACHD_383_395	Q07001	YISKAEEYFLLKS	-0.172527	0.575441
AKT1_309_321_C310S	P31749	FSGTPEYLAPEVL	0.149592	0.718267
AKT1_320_332	P31749	VLEDNDYGRAVDW	0.197699	0.561071
ANXA1_14_26	P04083	IENEEQEYVQTVK	0.102281	0.799887
ANXA2_17_29	P07355	HSTPPSAYGSVKA	0.389954	0.475237
ARAF_297_307	P10398	RDSGYYWEVPP	0.22145	0.587767
ART_004_EAIYAAPFAKKKXC	NA	EAIYAAPFAKKK	0.195316	0.548114
B3AT_39_51	P02730	TEATATDYHTTSH	0.215235	0.831884
BTLA_252_262	Q7Z6A9	KPGIVYASLNH	0.427304	0.522754
C1R_199_211	P00736	TEASGYISSLEYP	0.292405	0.447328
CALM_93_105	P0DP23	FDKDGNGYISAAE	-0.213676	0.713643
CALM_95_107	P0DP23	KDGNGYISAAELR	0.293313	0.519701
CBL_693_705	P22681	EGEEDTEYMTPSS	0.189866	0.685286
CD28_185_197	P10747	RLLHSDYMNMTPR	0.121159	0.785588
CD28_203_215	P10747	RKHYQPYAPPRDF	0.0958574	0.67452
CD3E_182_194	P07766	PVPNPDYEPIRKG	0.124869	0.77089
CD3E_193_205	P07766	KGQRDLYSGLNQR	0.0766116	0.844265
CD3Z_105_117	P20963	NPQEGLYNELQKD	0.094903	0.84294
CD3Z_116_128	P20963	KDKMAEAYSEIGM	0.423998	0.535229
CD3Z_117_129	P20963	DKMAEAYSEIGMK	0.174736	0.772301
CD3Z_135_147	P20963	KGHDGLYQGLSTA	0.141799	0.766612
CD3Z_146_158	P20963	#('TATKDTYDALHMQ' 'STATKDTYDALHM')	0.731839	0.423006
CD3Z_77_89	P20963	LGRREEYDVLDKR	0.267043	0.566089
CD79A_181_193	P11912	EYEDENLYEGLNL	0.0696856	0.850784
CDK1_9_21	P06493	KIGEGTYGVVYKG	0.0752377	0.877174
CDK2_8_20	P24941	EKIGEGTYGVVYK	0.0559594	0.909703
CDK4_11_23	P11802	EIGVGAYGTVYKA	0.218063	0.715215
CRK_214_226	P46108	GPPEPGPYAQPSV	0.418223	0.526345
CTNB1_79_91	P35222	VADIDGQYAMTRA	0.315627	0.482725
DCX_67_79	O43602	GIVYAVSSDRFRS	0.300926	0.466122
DYR1A_212_224	Q13627	KHDTEMKYYIVHL	0.517195	0.569076
DYR1A_312_324	Q13627	CQLGQRIYQYIQS	0.000996351	0.996902
EFS_246_258	O43281	GGTDEGIYDVPLL	-0.0216128	0.957956
EGFR_1103_1115	P00533	GSVQNPVYHNQPL	0.593383	0.497393
EGFR_1118_1130	P00533	APSRDPHYQDPHS	0.382574	0.577549
EGFR_1165_1177	P00533	ISLDNPDYQQDFF	-0.0579144	0.781866
EGFR_1190_1202	P00533	STAENAEYLRVAP	0.350671	0.326183
EGFR_862_874	P00533	LGAEEKEYHAEGG	0.713564	0.458504
EGFR_908_920	P00533	MTFGSKPYDGIPA	0.902825	0.281932
ENOG_37_49	P09104	SGASTGIYEALEL	0.189528	0.740787
EPHA1_774_786	P21709	LDDFDGTYETQGG	0.0232831	0.960523
EPHA2_765_777	P29317	EDDPEATYTTSGG	0.0841813	0.873197
EPHA4_589_601	P54764	LNQGVRTYVDPFT	0.599844	0.287094
EPHA7_607_619	Q15375	TYIDPETYEDPNR	0.224629	0.634593
EPHB1_771_783	P54762	DDTSDPTYTSSLG	0.15312	0.774797
EPHB4_583_595	P54760	IGHGTKVYIDPFT	1.29429	0.13018
EPOR_361_373	P19235	SEHAQDTYLVLDK	0.104439	0.888083
EPOR_419_431	P19235	ASAASFEYTILDP	1.07004	0.415938
ERBB2_1241_1253	P04626	PTAENPEYLGLDV	0.14792	0.741546
ERBB2_870_882	P04626	LDIDETEYHADGG	0.158048	0.694664
ERBB3_1283_1295	P21860	PASEQGYEEMRAF	0.833605	0.311074
ERBB4_1181_1193	Q15303	QALDNPEYHNASN	0.796678	0.28086
ERBB4_1277_1289	Q15303	IVAENPEYLSEFS	0.057523	0.876302
FABPH_13_25	P05413	DSKNFDDYMKSLG	-0.214498	0.780043
FAK1_569_581	Q05397	RYMEDSTYYKASK	0.135819	0.749935
FAK2_572_584	Q14289	RYIEDEDYYKASV	0.138672	0.735876
FER_707_719	P16591	RQEDGGVYSSSGL	0.0420833	0.919632
FES_706_718	P07332	REEADGVYAASGG	0.0404355	0.926636
FGFR1_761_773	P11362	TSNQEYLDLSMPL	0.0985417	0.825171
FGFR2_762_774	P21802	TLTTNEEYLDLSQ	0.880612	0.336761
FGFR3_753_765	P22607	TVTSTDEYLDLSA	0.472744	0.442845
FRK_380_392	P42685	KVDNEDIYESRHE	0.0454837	0.916812
FYN_525_537	P06241	TATEPQYQPGENL	0.685833	0.423427
GAB1_622_632	Q13480	DKQVEYLDLDL	0.261967	0.620711
GAB2_638_648	Q9UQC2	DEKVDYVQVDK	0.0879954	0.816804
GSK3B_210_222_C218S	P49841	GEPNVSYISSRYY	0.442281	0.133429
HAVR2_257_267	Q8TDQ0	GIRSEENIYTI	0.0171335	0.967885
INSR_992_1004	P06213	YASSNPEYLSASD	0.0611218	0.869204
IRS1_890_902	P35568	PKSPGEYVNIEFG	0.186365	0.695248
IRS2_626_638	Q9Y4H2	HPYPEDYGDIEIG	-0.0255377	0.940114
JAK1_ 1027_1039	P23458	AIETDKEYYTVKD	0.174383	0.726575
JAK2_1001_1013	O60674	LPQDKEYYKVKEP	-0.137043	0.891638
JAK2_563_577	O60674	VRREVGDYGQLHETE	0.171563	0.71844
JAK3_974_986	P52333	LPLDKDYYVVREP	-0.00738382	0.982273
K2C6B_53_65	P04259	GAGFGSRSLYGLG	0.115713	0.710405
K2C8_425_437	P05787	SAYGGLTSPGLSY	0.262234	0.520584
KIT_930_942_C942S	P10721	ESTNHIYSNLANS	0.192313	0.701317
KSYK_518_530	P43405	ALRADENYYKAQT	0.383612	0.469024
LAT_194_206	O43561	MESIDDYVNVPES	0.134965	0.764368
LAT_249_261	O43561	EEGAPDYENLQEL	0.116496	0.781141
LCK_387_399	P06239	RLIEDNEYTAREG	0.0939985	0.825489
LYN_391_403	P07948	VIEDNEYTAREGA	0.0296751	0.940867
LYN_501_512	P07948	YTATEGQYQQQP	0.85858	0.262563
MAPK3_198_210_C203S	Q16644	ALQTPSYTPYYVA	0.379404	0.238785
MBP_198_210	P02686	ARTAHYGSLPQKS	0.543802	0.297147
MBP_259_271	P02686	FGYGGRASDYKSA	0.265725	0.655742
MET_1227_1239	P08581	RDMYDKEYYSVHN	0.105175	0.818953
MET_1228_1240	P08581	DMYDKEYYSVHNK	0.125465	0.786287
MK01_180_192	P28482	HTGFLTEYVATRW	0.104046	0.709889
MK03_199_208	P27361	GFLTEYVATR	0.0316829	0.90013
MK07_ 212_224	Q13164	AEHQYFMTEYVAT	0.362015	0.435796
MK08_181_191	P45983	MMTPYVVTRYY	0.37497	0.1814
MK10_216_228	P53779	TSFMMTPYVVTRY	0.454423	0.345963
MK12_178_190	P53778	ADSEMTGYVVTRW	0.611508	0.4312
MK12_180_189_M182B	P53778	SEBTGYVVTR	0.255067	0.633674
MK14_173_185	Q16539	RHTDDEMTGYVAT	0.734593	0.429695
MK14_177_187	Q16539	DEMTGYVATRW	0.446856	0.401862
MPZL1_236_246	O95297	QGPVIYAQLDH	0.292323	0.709264
MUSK_548_560	O15146	LHPNPMYQRMPLL	-0.116198	0.869485
NTRK2_696_708	Q16620	GMSRDVYSTDYYR	0.0392927	0.918654
ODBA_340_352_D340K	P12694	KDSSAYRSVDEVN	0.243094	0.745017
ODPAT_291_303	P29803	SMSDPGVSYRTRE	1.2935	0.0643429
P85A_600_612	P27986	NENTEDQYSLVED	0.0113703	0.979223
PAXI_111_123	P49023	VGEEEHVYSFPNK	0.09571	0.816853
PAXI_24_36	P49023	FLSEETPYSYPTG	0.0888445	0.811568
PDCD1_221_229_FS219_220KK	Q15116	KKVDYGELDFQ	0.106467	0.851001
PDPK1_2_14	O15530	ARTTSQLYDAVPI	0.604277	0.390938
PDPK1_369_381	O15530	DEDCYGNYDNLLS	0.0556202	0.899318
PECA1_706_718	P16284	KKDTETVYSEVRK	0.171962	0.714798
PECA1_708_718	P16284	DTETVYSEVRK	0.0758093	0.854128
PGFRB_1002_1014	P09619	LDTSSVLYTAVQP	0.638404	0.689428
PGFRB_1014_1028	P09619	PNEGDNDYIIPLPDP	0.191204	0.639929
PGFRB_572_584	P09619	VSSDGHEYIYVDP	0.0625517	0.879196
PGFRB_709_721	P09619	RPPSAELYSNALP	0.372373	0.419574
PGFRB_768_780	P09619	SSNYMAPYDNYVP	0.541775	0.460642
PGFRB_771_783	P09619	YMAPYDNYVPSAP	0.247681	0.608258
PLCG1_1246_1258	P19174	EGSFESRYQQPFE	0.480896	0.559385
PLCG1_764_776	P19174	IGTAEPDYGALYE	0.00161314	0.997484
PLCG1_777_789	P19174	GRNPGFYVEANPM	0.485513	0.610779
PLCG2_1191_1203_C1200S	P16885	ESEEELYSSSRQL	0.0844685	0.80004
PP2AB_297_309	P62714	EPHVTRRTPDYFL	0.0381366	0.943142
PRGR_545_557	P06401	LRPDSEASQSPQY	0.541302	0.476006
PRGR_786_798	P06401	EQRMKESSFYSLC	-0.105444	0.818326
PRRX2_202_214	Q99811	WTASSPYSTVPPY	0.148534	0.710221
PTN11_539_551	Q06124	SKRKGHEYTNIKY	0.360178	0.529404
PTN11_541_551	Q06124	RKGHEYTNIKY	0.625	0.0966708
PTN11_57_67	Q06124	QNTGDYYDLYG	-0.00873097	0.988444
PTN11_580_590	Q06124	SARVYENVGLM	0.197076	0.63354
PTN6_531_541	P29350	GQESEYGNITY	0.0516499	0.915792
PTN6_558_570	P29350	KHKEDVYENLHTK	0.133539	0.771659
RAF1_332_344	P04049	PRGQRDSSYYWEI	0.102914	0.796998
RASA1_453_465	P20936	TVDGKEIYNTIRR	0.140406	0.737532
RBL2_99_111	Q08999	VPTVSKGTVEGNY	1.01757	0.237146
RB_804_816	P06400	IYISPLKSPYKIS	0.086643	0.691513
RET_1022_1034	P07949	TPSDSLIYDDGLS	0.15041	0.769862
RON_1346_1358	Q04912	SALLGDHYVQLPA	0.346983	0.386902
SRC_524_536	P12931	TSTEPQYQPGENL	0.0848895	0.93247
STAT4_714_726	Q14765	PSDLLPMSPSVYA	0.709357	0.338398
TEC_512_524	P42680	RYFLDDQYTSSSG	0.0640146	0.828545
TIE2_986_998	Q02763	SRGQEVYVKKTMG	0.859574	0.0427551
TNNT1_2_14	P13805	SDTEEQEYEEEQP	0.418435	0.5732
TYK2_1048_1060	P29597	VPEGHEYYRVRED	0.120153	0.731461
TYRO3_679_691	Q06418	KIYSGDYYRQGCA	0.0412126	0.904492
VGFR1_1040_1052	P17948	DFGLARDIYKNPD	0.501625	0.413198
VGFR1_1162_1174	P17948	VQQDGKDYIPINA	0.0025657	0.990377
VGFR1_1206_1218	P17948	GSSDDVRYVNAFK	-0.409889	0.666318
VGFR1_1235_1247	P17948	ATSMFDDYQGDSS	0.456386	0.459949
VGFR1_1320_1332_C1320K/C1321K	P17948	KKSPPPDYNSVVL	-0.400554	0.548772
VGFR2_1046_1058	P35968	DFGLARDIYKDPD	0.356383	0.489309
VGFR2_1168_1180	P35968	AQQDGKDYIVLPI	-0.061112	0.850791
VGFR2_1207_1219_C1208S	P35968	VSDPKFHYDNTAG	0.230397	0.742094
VGFR2_989_1001	P35968	EEAPEDLYKDFLT	-0.0386938	0.917232
VGFR3_1061_1073	P35916	DIYKDPDYVRKGS	0.24021	0.529798
VINC_815_827	P18206	KSFLDSGYRILGA	-0.329016	0.426931
YES_420_432	P07947	LIEDNEYTARQGA	0.0506813	0.896195
ZAP70_313_325	P43403	SVYESPYSDPEEL	0.139693	0.651795
ZAP70_485_497	P43403	ALGADDSYYTARS	0.157143	0.728652
ZBT16_621_633	Q05516	LRTHNGASPYQCT	0.15052	0.684908

## Sheet: stable 13 - STK tofacitinib 1
Supplementary table 13. Serine/threonine kinase (STK) peptide phosphorylation, tofacitinib cohort 1 - responders vs. non-responders - before treatment+A1
			Tofacitinib cohort 1
ID	UniprotAccession	Sequence	Log2fold change	p-value
ACM1_421_433	P11229	CNKAFRDTFRLLL	-0.0681837	0.637122
ACM1_444_456	P11229	KIPKRPGSVHRTP	0.0743228	0.632273
ACM4_456_468	P08173	CNATFKKTFRHLL	-0.0249098	0.886202
ACM5_494_506	P08912	CYALCNRTFRKTF	-0.0163831	0.91828
ACM5_498_510	P08912	CNRTFRKTFKMLL	-0.0224336	0.873844
ADDB_696_708	P35612	GSPSKSPSKKKKK	0.518144	0.0963386
ADDB_706_718	P35612	KKKFRTPSFLKKS	-0.114605	0.77738
ADRB2_338_350	P07550	ELLCLRRSSLKAY	0.130934	0.540017
ANDR_785_797	P10275	VRMRHLSQEFGWL	-0.026834	0.889776
ANXA1_209_221	P04083	AGERRKGTDVNVF	0.402768	0.359299
ART_025_CXGLRRWSLGGLRRWSL	NA	GLRRWSLGGLRRWSL	0.00752242	0.981126
BAD_112_124	Q92934	RELRRMSDEFVDS	0.237779	0.181306
BAD_69_81	Q92934	IRSRHSSYPAGTE	0.0736386	0.694018
BAD_93_105	Q92934	FRGRSRSAPPNLW	0.0549928	0.646792
BCKD_45_57	O14874	ERSKTVTSFYNQS	0.391912	0.271853
CA2D1_494_506	P54289	LEDIKRLTPRFTL	0.302089	0.324289
CAC1C_1974_1986	Q13936	ASLGRRASFHLEC	-0.0332895	0.904758
CD27_212_224	P26842	HQRRKYRSNKGES	0.0151753	0.898137
CDK7_163_175	P50613	GSPNRAYTHQVVT	-0.0676601	0.844602
CDN1A_139_151	P38936	GRKRRQTSMTDFY	0.0533338	0.611494
CENPA_1_14	P49450	MGPRRRSRKPEAPR	0.0312455	0.939829
CFTR_730_742	P13569	EPLERRLSLVPDS	0.269931	0.223698
CFTR_761_773	P13569	LQARRRQSVLNLM	0.0595013	0.568956
CGHB_109_121	P01233	QCALCRRSTTDCG	-0.0926381	0.343998
CREB1_126_138	P16220	EILSRRPSYRKIL	0.134206	0.666761
CSF1R_701_713	P07333	NIHLEKKYVRRDS	0.0667766	0.718448
DCX_49_61	O43602	HFDERDKTSRNMR	0.540414	0.163297
DESP_2842_2854	P15924	RSGSRRGSFDATG	-0.354868	0.31343
E1A_ADE05_212_224	P03255	AILRRPTSPVSRE	0.101324	0.728223
EPB42_241_253	P16452	LLNKRRGSVPILR	0.0525997	0.840316
ERBB2_679_691	P04626	QQKIRKYTMRRLL	0.0457362	0.911472
ERF_519_531	P50548	GEAGGPLTPRRVS	0.784855	0.195002
ESR1_160_172	P03372	GGRERLASTNDKG	0.0409585	0.865868
F263_454_466	Q16875	NPLMRRNSVTPLA	0.0315037	0.872635
FIBA_569_581	P02671	EFPSRGKSSSYSK	-0.0931215	0.564525
FOXO3_25_37	O43524	QSRPRSCTWPLQR	0.0329202	0.80094
FRAP_2443_2455	P42345	RTRTDSYSAGQSV	0.173053	0.404935
GBRB2_427_439	P47870	SRLRRRASQLKIT	0.042526	0.867082
GPR6_349_361	P46095	QSKVPFRSRSPSE	0.0386373	0.787194
GPSM2_394_406	P81274	PKLGRRHSMENME	-1.14503	0.128036
GRIK2_708_720	Q13002	FMSSRRQSVLVKS	0.150254	0.499767
GSUB_61_73	O96001	KKPRRKDTPALHI	0.387342	0.246707
GYS2_1_13	P54840	MLRGRSLSVTSLG	0.215949	0.325552
H2B1B_ 27_40	P33778	GKKRKRSRKESYSI	-0.102663	0.798915
H32_3_18	Q71DI3	RTKQTARKSTGGKAPR	0.238615	0.0637401
IF4E_203_215	P06730	TATKSGSTTKNRF	0.290768	0.361252
K6PL_766_778	P17858	LEHVTRRTLSMDK	0.169854	0.358627
KAP2_92_104	P13861	SRFNRRVSVCAET	-0.133572	0.647411
KAP3_107_119	P31323	NRFTRRASVCAEA	-0.247858	0.253959
KAPCG_192_206	P22612	VKGRTWTLCGTPEYL	0.0245975	0.885527
KCC2G_278_289	Q13555	VASMMHRQETVE	-1.33704	0.0280619
KCNA2_442_454	P16389	PDLKKSRSASTIS	0.156283	0.395406
KCNA3_461_473	P22001	EELRKARSNSTLS	0.0182994	0.904875
KCNA6_504_516	P17658	ANRERRPSYLPTP	0.0340903	0.788872
KIF2C_105_118_S106G	Q99661	EGLRSRSTRMSTVS	-0.483683	0.165161
KPB1_1011_1023	P46020	QVEFRRLSISAES	0.159032	0.505949
KPCB_19_31_A25S	P05771	RFARKGSLRQKNV	-0.116072	0.747305
KS6A1_374_386	Q15418	QLFRGFSFVATGL	0.164545	0.334826
LIPS_944_956	Q05469	GFHPRRSSQGATQ	0.263376	0.0570045
MARCS_152_164	P29966	KKKKKRFSFKKSF	0.267385	0.145003
MARCS_160_172	P29966	FKKSFKLSGFSFK	0.0821563	0.381359
MBP_222_234	P02686	HFFKNIVTPRTPP	0.116893	0.119929
MP2K1_287_299	Q02750	PPRPRTPGRPLSS	0.0957488	0.357568
MPIP1_172_184	P30304	FTQRQNSAPARML	0.197482	0.115657
MPIP3_208_220	P30307	RSGLYRSPSMPEN	-0.476585	0.216707
MYPC3_268_280	Q14896	LSAFRRTSLAGGG	0.123209	0.421812
NCF1_296_308	P14598	RGAPPRRSSIRNA	0.0488771	0.842014
NCF1_321_333	P14598	QDAYRRNSVRFLQ	0.16343	0.419276
NEK2_172_184	P51955	FAKTFVGTPYYMS	0.279133	0.0233638
NFKB1_330_342	P19838	FVQLRRKSDLETS	-0.0237336	0.882251
NMDZ1_890_902	Q05586	SFKRRRSSKDTST	0.0821584	0.785115
NOS3_1171_1183	P29474	SRIRTQSFSLQER	-0.120505	0.642514
NR4A1_344_356	P22736	GRRGRLPSKPKQP	0.1962	0.386051
P53_308_323	P04637	LPNNTSSSPQPKKKPL	0.245246	0.0611071
PLEK_106_118	P08567	GQKFARKSTRRSI	0.0375539	0.838429
PLM_76_88	O00168	EEGTFRSSIRRLS	-0.0113592	0.984691
PPR1A_28_40	Q13522	QIRRRRPTPATLV	0.0405816	0.406842
PRKDC_2618_2630	P78527	TRTQEGSLSARWP	0.176508	0.430356
PTK6_436_448	Q13882	ALRERLSSFTSYE	0.155253	0.20721
PTN12_32_44	Q05209	FMRLRRLSTKYRT	0.0412924	0.892999
RADI_559_569	P35241	RDKYKTLRQIR	-0.277444	0.490743
RAF1_253_265	P04049	QRQRSTSTPNVHM	-0.0778516	0.557335
RAP1B_172_184	P61224	PGKARKKSSCQLL	0.00215829	0.984058
RBL2_655_667	Q08999	GLGRSITSPTTLY	0.634176	0.227071
RB_242_254	P06400	AVIPINGSPRTPR	0.32238	0.713772
RB_350_362	P06400	SFETQRTPRKSNL	0.175397	0.477
RB_803_815	P06400	NIYISPLKSPYKI	0.00284726	0.98375
REL_260_272	Q04864	KMQLRRPSDQEVS	-0.00549161	0.977685
RS6_228_240	P62753	IAKRRRLSSLRAS	0.0246566	0.925834
RYR1_4317_4329	P21817	VRRLRRLTAREAA	0.0410855	0.90183
SCN7A_898_910	Q01118	KNGCRRGSSLGQI	0.132598	0.436413
STK6_283_295	O14965	SSRRTTLCGTLDY	0.0206583	0.92289
STMN2_90_102	Q93045	AAGERRKSQEAQV	0.00214805	0.995542
TAU_524_536	P10636	GSRSRTPSLPTPP	-0.140334	0.49693
TOP2A_1463_1475	P11388	RRKRKPSTSDDSD	-0.402027	0.122097
TY3H_65_77	P07101	FIGRRQSLIEDAR	0.0409247	0.852181
VASP_150_162	P50552	EHIERRVSNAGGP	0.188467	0.398964
VASP_271_283	P50552	LARRRKATQVGEK	-0.0510749	0.885932
VTNC_390_402	P04004	NQNSRRPSRATWL	0.0824621	0.579171

## Sheet: stable 15 - kinases tofa 1 
Supplementary table 15. Predicted colonic mucosal kinase activity, tofacitinib cohort 1 - responders vs. non-responders - before treatment
Kinase Uniprot ID	Kinase Name	Kinase Group	Kinase Family	Mean Specificity Score	Mean Significance Score	Mean Final Score	Median Final score	Mean Kinase Statistic	Median Kinase Statistic	SD Kinase Statitistic	Mean peptide set size
P51955	Nek2	Other	NEK	2.28115	1.35016	3.63131	3.66555	0.706198	0.706198	0	3
P53778	p38[gamma]	CMGC	MAPK	2.04758	0.921365	2.96894	3.4023	0.459565	0.547127	0.119291	9.55556
P23458	JAK1~b	TK	JakA	2.54846	0.53845	3.08691	3.1038	0.4337	0.413269	0.0408618	5.5
Q06187	BTK	TK	Tec	2.66552	0.399194	3.06472	3.08831	0.313526	0.313503	0.00961445	18.2222
Q08881	ITK	TK	Tec	1.96316	0.292126	2.25528	2.70952	0.242353	0.241614	0.0216065	35.3333
Q9UPZ9	ICK	CMGC	RCK	1.77883	0.905214	2.68404	2.70952	0.614303	0.614303	0	3
Q13164	ERK5	CMGC	MAPK	1.82975	0.715185	2.54493	2.40671	0.414366	0.368549	0.110466	11
Q96L96	AlphaK1	Atypical	Alpha	1.48329	0.854582	2.33787	2.33787	0.54611	0.54611	0	3
O95382	MEKK6/MAP3K6	STE	STE11	1.76459	0.489058	2.25364	2.26472	0.420906	0.420906	0	4
Q99683	ASK/MAP3K5	STE	STE11	1.76459	0.489058	2.25364	2.26472	0.420906	0.420906	0	4
P17948	FLT1	TK	VEGFR	1.81289	0.412268	2.22516	2.25181	0.295037	0.292908	0.0302539	14.6667
P28482	ERK2	CMGC	MAPK	1.50313	0.584089	2.08722	2.1004	0.331945	0.343709	0.0360149	15.1111
O15075	DCAMKL1	CAMK	DCAMKL	1.27668	0.825367	2.10205	2.07264	0.470175	0.470175	0.173014	3.5
Q92772	CDKL2	CMGC	CDKL	1.23348	0.711721	1.9452	1.99371	0.512358	0.53424	0.0535996	3.16667
P54756	EphA5	TK	Eph	1.37156	0.561788	1.93335	1.95366	0.378257	0.385352	0.0141912	3.25
P27361	ERK1	CMGC	MAPK	1.17861	0.459133	1.63774	1.89908	0.276663	0.292777	0.03717	17.3333
P45985	SEK1/MAP2K4	STE	STE7	1.44495	0.366398	1.81135	1.81633	0.318186	0.318186	0	7
Q13535	ATR	Atypical	PIKK	0.979845	0.762313	1.74216	1.71779	0.34874	0.341232	0.0225259	6.88889
O14733	MAP2K7	STE	STE7	1.30285	0.371504	1.67435	1.66154	0.315407	0.315407	0	6
O14965	AurA/Aur2	Other	AUR	1.07999	0.569619	1.64961	1.64666	0.393469	0.393469	0	5
P00533	EGFR	TK	EGFR	1.3185	0.251628	1.57013	1.60296	0.221385	0.220288	0.00536768	48.3333
P09619	PDGFR[beta]	TK	PDGFR	1.27505	0.326034	1.60108	1.57603	0.261123	0.258573	0.0141258	16.3333
P45983	JNK1	CMGC	MAPK	1.10059	0.430444	1.53103	1.55783	0.264069	0.268413	0.0149366	21.5556
P53779	JNK3	CMGC	MAPK	1.01009	0.408444	1.41853	1.55783	0.254901	0.268413	0.0298337	21.1111
Q02750	MEK1/MAP2K1	STE	STE7	1.16519	0.375669	1.54086	1.52959	0.313812	0.313812	0	5
P24941	CDK2	CMGC	CDK	1.08098	0.502579	1.58356	1.48881	0.29118	0.291233	0.0126009	14.4444
Q16539	MAPK14	CMGC	MAPK	0.794517	0.409082	1.2036	1.48243	0.24961	0.285528	0.0615726	11.3333
O14757	CHK1	CAMK	CAMKL	0.937431	0.559253	1.49668	1.47149	0.324855	0.320923	0.00799093	8
Q00526	CDK3	CMGC	CDK	0.939423	0.670749	1.61017	1.3086	0.283791	0.262658	0.0549288	10.1111
O43293	DAPK3	CAMK	DAPK	0.739929	0.552842	1.29277	1.29277	0.378329	0.378329	NA	3
Q14164	IKK[epsilon]	Other	IKK	0.694997	0.577807	1.2728	1.24339	0.282276	0.283106	0.0629366	7
Q8IWB6	SgK307	Other	NKF5	0.771356	0.418232	1.18959	1.16752	0.360419	0.361767	0.00184549	3.6
P16591	Fer	TK	Fer	0.682964	0.292498	0.975462	1.1604	0.244784	0.274105	0.0623215	6.55556
O75582	MSK1	AGC	RSK	0.690355	0.451555	1.14191	1.14219	0.28229	0.28229	0	7
O15264	p38[delta]	CMGC	MAPK	0.777385	0.358298	1.13568	1.12899	0.22952	0.237701	0.0704607	14.8889
P07332	Fes	TK	Fer	0.783975	0.288453	1.07243	1.12321	0.239436	0.241036	0.0131717	10.2222
P43403	ZAP70	TK	Syk	0.911438	0.231465	1.1429	1.12162	0.20324	0.203678	0.00443281	67.1111
Q9Y6S9	RSKL2	AGC	RSKL	0.604539	0.515221	1.11976	1.11857	0.329909	0.329909	0	3
Q13627	DYRK1A	CMGC	DYRK	0.647822	0.467786	1.11561	1.11561	0.351978	0.351978	0	3
Q13535	ATR	Atypical	PIKK	0.797194	0.318778	1.11597	1.10655	0.286966	0.286966	0	3
P07949	Ret	TK	Ret	0.674975	0.243199	0.918174	1.06956	0.213804	0.222639	0.0267769	20.2222
Q15418	RSK3	AGC	RSK	0.592796	0.464614	1.05741	1.06056	0.249776	0.249776	0	9
P06493	CDC2/CDK1	CMGC	CDK	0.615985	0.41564	1.03163	1.05948	0.2285	0.230051	0.0193765	14.7778
P10398	ARAF	TKL	RAF	0.58254	0.458535	1.04108	1.04576	0.330985	0.330985	0	3
P15056	BRAF	TKL	RAF	0.51045	0.415582	0.926032	1.04576	0.295926	0.330985	0.0695674	3.22222
Q96GD4	AurB/Aur1	Other	AUR	0.467223	0.396083	0.863306	1.03795	0.247834	0.294604	0.0928058	3.77778
P24723	PKC[eta]	AGC	PKC	0.428692	0.441057	0.869749	1.03144	0.19138	0.217382	0.0439649	12.6667
O76039	CDKL5	CMGC	CDKL	0.643716	0.417778	1.06149	1.01751	0.288704	0.261474	0.0517924	5.5
Q9UM73	ALK	TK	Alk	0.777459	0.237316	1.01478	0.996764	0.203851	0.201936	0.00738674	51.3333
P46734	MKK3/MAP2K3	STE	STE7	0.683522	0.285967	0.96949	0.955868	0.247415	0.247415	0	5
P52564	MKK6/MAP2K6	STE	STE7	0.683522	0.285967	0.96949	0.955868	0.247415	0.247415	0	5
O96017	CHK2	CAMK	RAD53	0.548503	0.377837	0.92634	0.942212	0.213368	0.217121	0.0153079	17
Q00537	PCTAIRE2	CMGC	CDK	0.390401	0.46317	0.853571	0.940437	0.238025	0.257186	0.0428456	3.2
P08922	Ros	TK	Sev	0.6585	0.295593	0.954093	0.919937	0.257988	0.252864	0.0102494	3.25
Q16512	PKN1/PRK1	AGC	PKN	0.4672	0.419435	0.886635	0.911255	0.23131	0.242288	0.0225724	6.55556
P09769	Fgr	TK	Src	0.623907	0.243816	0.867723	0.90815	0.218524	0.221393	0.0251645	13.4444
Q15139	PKD1	CAMK	PKD	0.518891	0.365579	0.88447	0.878637	0.262871	0.262871	0	5
P35916	FLT4	TK	VEGFR	0.860198	0.303103	1.1633	0.864219	0.240267	0.238476	0.0908621	6
P45984	JNK2	CMGC	MAPK	0.548528	0.323791	0.872319	0.840517	0.200951	0.205826	0.0576691	16.1111
Q00535	CDK5	CMGC	CDK	0.436133	0.402978	0.839111	0.833037	0.204027	0.204027	0	11
Q01973	ROR1	TK	Ror	0.556867	0.274091	0.830959	0.830959	0.242399	0.242399	0	3
P50750	CDK9	CMGC	CDK	0.372604	0.414062	0.786666	0.787408	0.19907	0.194524	0.00681947	6.66667
Q8NI60	ADCK3	Atypical	ABC1	0.319984	0.321003	0.640988	0.781706	0.164518	0.2009	0.0622057	8.77778
P54764	EphA4	TK	Eph	0.496746	0.269838	0.766584	0.766232	0.222624	0.222624	0	3
Q15303	HER4	TK	EGFR	0.517616	0.212254	0.72987	0.749229	0.18883	0.197963	0.0221257	31.4444
P05771	PKC[beta]	AGC	PKC	0.36423	0.392903	0.757133	0.745742	0.184396	0.184396	0	10
Q9UHD2	TBK1	Other	IKK	0.403224	0.279349	0.682573	0.735787	0.232599	0.248984	0.0224367	3.6
P49137	MAPKAPK2	CAMK	MAPKAPK	0.412872	0.324591	0.737463	0.715272	0.18318	0.175146	0.0208903	25.6667
P29376	LTK	TK	Alk	0.535318	0.21984	0.755158	0.71173	0.199023	0.200054	0.0149059	21.25
P51812	RSK2	AGC	RSK	0.395912	0.321248	0.71716	0.710438	0.195668	0.195668	0	9
P51813	Etk/BMX	TK	Tec	0.583532	0.225764	0.809296	0.707655	0.19454	0.199324	0.0239807	34.3333
Q05513	PKC[zeta]	AGC	PKC	0.323999	0.379445	0.703444	0.699665	0.174793	0.173964	0.00164473	9.22222
Q9UBS0	p70S6K[beta]	AGC	RSK	0.419777	0.313511	0.733288	0.69831	0.195725	0.180947	0.0635103	22.6667
O95819	HGK/ZC1	STE	STE20	0.295695	0.321454	0.617149	0.696683	0.178249	0.195398	0.0319784	4.71429
Q9UIK4	DAPK2	CAMK	DAPK	0.368286	0.319506	0.687792	0.696064	-0.214937	-0.214937	0	4
Q04912	Ron	TK	Met	0.440327	0.213477	0.653804	0.672028	0.203678	0.202261	0.0237645	7.88889
Q13882	Brk	TK	Src	0.540254	0.220141	0.760395	0.6714	0.192484	0.188967	0.0100959	69.1111
Q15349	RSK1/p90RSK	AGC	RSK	0.399457	0.273978	0.673435	0.666351	0.222495	0.222495	0	5
P04626	HER2	TK	EGFR	0.530033	0.213672	0.743706	0.665739	0.19386	0.196408	0.016123	35
P04049	RAF1	TKL	RAF	0.369518	0.27018	0.639698	0.646507	0.19868	0.197117	0.00469039	6.88889
Q9H3Y6	Srm	TK	Src	0.413415	0.214953	0.628368	0.646107	0.190789	0.194312	0.00846688	36.1111
O60674	JAK2	TK	JakA	0.432882	0.233575	0.666457	0.641038	0.196778	0.194138	0.00610217	16.5556
Q15759	p38[beta]	CMGC	MAPK	0.310446	0.244814	0.55526	0.623347	0.182093	0.199293	0.0529921	4.83333
Q02156	PKC[epsilon]	AGC	PKC	0.297604	0.301655	0.599259	0.609213	0.161048	0.17132	0.021945	17.7778
P06241	Fyn	TK	Src	0.41252	0.210535	0.623055	0.608134	0.192799	0.193881	0.00934114	24.5556
Q13131	AMPK[alpha]1	CAMK	CAMKL	0.31896	0.259483	0.578443	0.574583	0.170873	0.167411	0.0082087	10.4444
P31749	Akt1/PKB[alpha]	AGC	AKT	0.281868	0.242739	0.524607	0.574466	0.16052	0.168072	0.0198088	25.6667
P43405	Syk	TK	Syk	0.461113	0.213485	0.674598	0.545082	0.189474	0.18637	0.00734511	80.5556
P42681	TXK	TK	Tec	0.340165	0.203424	0.543589	0.519418	0.184511	0.184154	0.0105109	26.6667
P14616	IRR	TK	InsR	0.294762	0.231116	0.525878	0.492336	0.180816	0.172391	0.0176863	4.75
P21860	HER3	TK	EGFR	0.277608	0.200143	0.477751	0.492144	0.182179	0.18386	0.00710985	50.7778
P42345	mTOR/FRAP	Atypical	PIKK	0.187999	0.296035	0.484034	0.482646	0.124529	0.117453	0.0208226	5.88889
P21709	EphA1	TK	Eph	0.317601	0.15956	0.477161	0.477161	0.141746	0.141746	0.124934	4
P50613	CDK7	CMGC	CDK	0.321148	0.334215	0.655364	0.47591	0.156132	0.13208	0.0552692	10.8889
P07947	Yes	TK	Src	0.260629	0.185366	0.445996	0.466767	0.178154	0.180882	0.0099736	26.6667
P11802	CDK4	CMGC	CDK	0.226125	0.250655	0.47678	0.455079	0.139927	0.136282	0.0109356	6.11111
Q06418	Tyro3/Sky	TK	Axl	0.302214	0.201935	0.504149	0.450154	0.184199	0.180816	0.00930926	47.2222
Q13976	PKG1	AGC	PKG	0.28025	0.247268	0.527518	0.449904	0.157597	0.153208	0.0358406	35.3333
Q86V86	Pim3	CAMK	PIM	0.166253	0.28075	0.447003	0.443939	0.146069	0.145477	0.0118062	54.6667
Q16644	MAPKAPK3	CAMK	MAPKAPK	0.254766	0.279854	0.53462	0.44269	0.153573	0.139458	0.0270431	32.2222
Q96S38	RSKL1	AGC	RSKL	0.195197	0.240832	0.43603	0.436056	0.149124	0.149124	0	3
P42684	Arg	TK	Abl	0.245691	0.187523	0.433214	0.423778	0.176486	0.17867	0.0133017	54.6667
Q00534	CDK6	CMGC	CDK	0.147663	0.246142	0.393805	0.393705	0.0965129	0.0953675	0.00343634	5.88889
P17252	PKC[alpha]	AGC	PKC	0.143496	0.226366	0.369863	0.391474	0.124991	0.132244	0.0161376	26.7778
P52333	JAK3	TK	JakA	0.220552	0.148618	0.369171	0.372687	0.148097	0.148097	0	3
Q13464	ROCK1	AGC	DMPK	0.150488	0.171824	0.322311	0.363456	0.117066	0.120162	0.0318835	4
Q13237	PKG2	AGC	PKG	0.160903	0.207018	0.367921	0.358855	0.13611	0.133188	0.00915392	32.2222
P16234	PDGFR[alpha]	TK	PDGFR	0.209599	0.148417	0.358016	0.357089	0.150521	0.148745	0.00532644	4.11111
Q13153	PAK1	STE	STE20	0.187349	0.165038	0.352387	0.353055	0.127277	0.127277	0	6
P12931	Src	TK	Src	0.154327	0.179988	0.334315	0.351757	0.172087	0.173753	0.005246	47.8889
Q13308	CCK4/PTK7	TK	CCK4	0.188009	0.158651	0.346661	0.348164	0.137475	0.137475	0	3
P22607	FGFR3	TK	FGFR	0.138267	0.163907	0.302174	0.341607	0.138662	0.146296	0.0211678	8.88889
P21802	FGFR2	TK	FGFR	0.140107	0.165436	0.305543	0.32181	0.14271	0.144317	0.0243782	10
P08069	IGF1R	TK	InsR	0.181415	0.153266	0.334681	0.321118	0.151368	0.162695	0.0322492	13.5556
Q96Q40	PFTAIRE2	CMGC	CDK	0.168214	0.15307	0.321284	0.31886	0.122687	0.126498	0.00756215	3.22222
Q04759	PKC[theta]	AGC	PKC	0.119967	0.20071	0.320677	0.315298	0.10718	0.103256	0.0168955	20.3333
P00519	Abl	TK	Abl	0.119823	0.172802	0.292625	0.313446	0.16313	0.167309	0.017068	47
P42679	CTK	TK	Csk	0.145035	0.176955	0.32199	0.312346	0.164729	0.165065	0.00456582	30.2222
P35968	KDR	TK	VEGFR	0.209872	0.184367	0.39424	0.309932	0.160277	0.159331	0.0329188	18.3333
Q9BWU1	CDK11	CMGC	CDK	0.161813	0.148828	0.310641	0.308763	0.114059	0.114059	0	4
Q16288	TRKC	TK	Trk	0.128593	0.17214	0.300733	0.299006	0.159237	0.160323	0.0106073	25.6667
P11309	Pim1	CAMK	PIM	0.0895743	0.247365	0.336939	0.284669	0.132645	0.128735	0.0123177	57.6667
P51817	PRKX	AGC	PKA	0.095162	0.17516	0.270322	0.279166	0.112398	0.121543	0.0211873	31.3333
P42680	TEC	TK	Tec	0.120256	0.171643	0.291899	0.277149	0.161756	0.165501	0.0137249	36.3333
P31751	Akt2/PKB[beta]	AGC	AKT	0.122956	0.177206	0.300162	0.274611	0.115496	0.113712	0.0204957	26.7778
Q16620	TRKB	TK	Trk	0.095406	0.158013	0.253419	0.262114	0.152472	0.157073	0.0115325	25.8889
Q05655	PKC[delta]	AGC	PKC	0.11177	0.159825	0.271595	0.261226	0.104262	0.100355	0.0127112	19.6667
P41240	CSK	TK	Csk	0.104915	0.15927	0.264185	0.260001	0.158961	0.156124	0.0133525	40.6667
Q9HBY8	SGK2	AGC	SGK	0.266728	0.263528	0.530256	0.257976	-0.0825312	-0.0259277	0.172575	14.7778
Q12866	Mer	TK	Axl	0.103194	0.173438	0.276632	0.253596	0.163575	0.160007	0.00748129	45.8889
J3KPB5	EphA10	TK	Eph	0.138619	0.110549	0.249168	0.250663	0.114194	0.114194	0	3
Q00532	CDKL1	CMGC	CDKL	0.0723491	0.173393	0.245742	0.250316	0.0531594	0.0506775	0.0187521	4.6
P17612	PKA[alpha]	AGC	PKA	0.0504745	0.209352	0.259827	0.248727	0.113764	0.112635	0.0175786	51.8889
P30530	Axl	TK	Axl	0.0541055	0.16172	0.215826	0.246086	0.153371	0.167894	0.0230848	63.4444
P08581	Met	TK	Met	0.0945331	0.157901	0.252434	0.241255	0.152725	0.153906	0.013556	30.8889
P49840	GSK3[alpha]	CMGC	GSK	0.135653	0.122479	0.258132	0.240108	0.061716	0.0916781	0.0847458	3.875
P22455	FGFR4	TK	FGFR	0.0674956	0.146748	0.214244	0.23013	0.13569	0.141677	0.0149654	17.8889
Q9P1W9	Pim2	CAMK	PIM	0.0595716	0.161013	0.220585	0.222283	0.100259	0.0941726	0.0171054	36
P48729	CK1[alpha]	CK1	CK1	0.230821	0.176356	0.407177	0.218181	0.118331	0.0797069	0.104804	8.11111
P10721	Kit	TK	PDGFR	0.0915805	0.125831	0.217412	0.206774	0.125856	0.123966	0.0236331	12
Q16566	CaMK4	CAMK	CAMK1	0.0910152	0.0851705	0.176186	0.205863	0.0648344	0.0806258	0.025411	8.88889
Q05397	FAK1	TK	Fak	0.0518911	0.16321	0.215101	0.204509	0.149245	0.157185	0.02195	49.1111
P05129	PKC[gamma]	AGC	PKC	0.0905308	0.137178	0.227709	0.199165	0.074297	0.0595415	0.0246924	13.5556
O14757	CHK1	CAMK	CAMKL	0.0908779	0.108516	0.199394	0.197199	0.11086	0.11086	0	5
P29317	EphA2	TK	Eph	0.202219	0.145824	0.348043	0.197166	0.130011	0.0918898	0.0607084	4.44444
P51451	BLK	TK	Src	0.0909925	0.141543	0.232536	0.189942	0.138864	0.135833	0.0242507	22.1111
P42685	FRK	TK	Src	0.0260266	0.145563	0.17159	0.185625	0.143255	0.1518	0.0160133	45.7778
H0Y8A4	RYK	TK	Ryk	0.093159	0.102839	0.195998	0.182964	0.112242	0.106399	0.0123529	5.22222
Q14289	FAK2	TK	Fak	0.0263228	0.143145	0.169468	0.176996	0.13726	0.143012	0.0147768	36.1111
P07948	Lyn	TK	Src	0.045801	0.137468	0.183269	0.173239	0.135423	0.137244	0.0106042	23.2222
P08631	HCK	TK	Src	0.0447666	0.12878	0.173547	0.168156	0.13232	0.134261	0.00854406	23.7778
Q15131	CDK10	CMGC	CDK	0.0671046	0.0869742	0.154079	0.158786	0.0509877	0.0490407	0.0192656	5.33333
P04629	TRKA	TK	Trk	0.0719186	0.13512	0.207038	0.15832	0.132982	0.128025	0.0194055	17
P23443	p70S6K	AGC	RSK	0.0512924	0.0845788	0.135871	0.151587	0.00585335	0.0087895	0.0675157	18.4444
P36888	FLT3	TK	PDGFR	0.0707461	0.093301	0.164047	0.150423	0.0967094	0.0867277	0.0509026	10.2857
P41743	PKC[iota]	AGC	PKC	0.0614873	0.10878	0.170267	0.133316	0.0604581	0.0499569	0.0348764	16
P16066	ANP[alpha]	RGC	RGC	0.0382826	0.0778349	0.116118	0.117888	0.0496665	0.0540398	0.0135702	19.2222
O75116	ROCK2	AGC	DMPK	0.0826436	0.0722685	0.154912	0.115639	-0.0187089	0.0193736	0.0785445	4.5
P06213	InSR	TK	InsR	0.0117936	0.0963245	0.108118	0.112509	0.105734	0.102923	0.00674921	19.2222
P06239	Lck	TK	Src	0.00554672	0.103797	0.109344	0.107398	0.109052	0.102676	0.0108064	26.4444
O15111	IKK[alpha]	Other	IKK	0.0482949	0.0559585	0.104253	0.107238	0.0508653	0.0508653	0	3
O43930	PRKY	AGC	PKA	0.144583	0.125225	0.269808	0.107131	0.0685944	0.00780005	0.108333	9.66667
O60285	NuaK1	CAMK	CAMKL	0.0378942	0.0355852	0.0734794	0.0711324	-0.0299168	-0.0299168	0	4
P11362	FGFR1	TK	FGFR	0.004516	0.0651559	0.069672	0.0691263	0.0688589	0.0689621	0.0121894	15
P54762	EphB1	TK	Eph	0.0216803	0.0290877	0.050768	0.0529978	0.0305647	0.0305647	0	3
P54753	EphB3	TK	Eph	0.0218389	0.0274056	0.0492445	0.0492445	0.0305647	0.0305647	0	3
P49841	GSK3[beta]	CMGC	GSK	0.0417573	0.0454087	0.087166	0.0427434	-0.0028468	0.0148405	0.053062	5.88889
P07333	FmS/CSFR	TK	PDGFR	0.0100695	0.0406913	0.0507608	0.0359403	0.0252339	-0.00740474	0.0559084	6.75
O14920	IKK[beta]	Other	IKK	0.0293597	0.0287126	0.0580723	0.0237858	0.00657563	-0.0123034	0.0422147	3.2

## Sheet: stable 16 - PTK tofacitinib 2
Supplementary table 16. Protein tyrosine kinase (PTK) related peptide phosphorylation, tofacitinib cohort 2 - responders vs. non-responders - before treatment
			Tofacitinib cohort 2
ID	UniprotAccession	Sequence	Log2fold change	p-value
41_654_666	P11171	LDGENIYIRHSNL	0.038519	0.830095
ACHD_383_395	Q07001	YISKAEEYFLLKS	0.0965005	0.711414
AKT1_309_321_C310S	P31749	FSGTPEYLAPEVL	-0.0202262	0.918395
AKT1_320_332	P31749	VLEDNDYGRAVDW	0.001288	0.991059
ANXA1_14_26	P04083	IENEEQEYVQTVK	0.0898686	0.629552
ANXA2_17_29	P07355	HSTPPSAYGSVKA	0.0131409	0.958572
ARAF_297_307	P10398	RDSGYYWEVPP	0.107815	0.488618
ART_004_EAIYAAPFAKKKXC	NA	EAIYAAPFAKKK	0.0264484	0.85582
B3AT_39_51	P02730	TEATATDYHTTSH	0.428959	0.0827007
BTLA_252_262	Q7Z6A9	KPGIVYASLNH	0.0629019	0.771178
C1R_199_211	P00736	TEASGYISSLEYP	-0.109035	0.703983
CALM_95_107	P0DP23	KDGNGYISAAELR	0.0141098	0.948122
CBL_693_705	P22681	EGEEDTEYMTPSS	0.126344	0.56227
CD28_185_197	P10747	RLLHSDYMNMTPR	-0.156494	0.631537
CD28_203_215	P10747	RKHYQPYAPPRDF	-0.00187194	0.987669
CD3E_182_194	P07766	PVPNPDYEPIRKG	0.15325	0.402511
CD3E_193_205	P07766	KGQRDLYSGLNQR	0.154857	0.440178
CD3Z_105_117	P20963	NPQEGLYNELQKD	0.174765	0.392415
CD3Z_116_128	P20963	KDKMAEAYSEIGM	0.152933	0.62892
CD3Z_117_129	P20963	DKMAEAYSEIGMK	0.19386	0.458543
CD3Z_135_147	P20963	KGHDGLYQGLSTA	0.127827	0.504561
CD3Z_146_158	P20963	STATKDTYDALHM	0.379345	0.133759
CD3Z_147_159	P20963	TATKDTYDALHMQ	0.288986	0.317096
CD3Z_77_89	P20963	LGRREEYDVLDKR	0.166939	0.410935
CD70_9_21_C17S	P32970	SVRRRPYGSVLRA	-0.0290913	0.761131
CD79A_181_193	P11912	EYEDENLYEGLNL	0.0108875	0.952829
CDK1_9_21	P06493	KIGEGTYGVVYKG	0.178795	0.325104
CDK2_8_20	P24941	EKIGEGTYGVVYK	0.144898	0.514559
CDK4_11_23	P11802	EIGVGAYGTVYKA	0.318777	0.10358
CRK_214_226	P46108	GPPEPGPYAQPSV	-0.138275	0.621138
CTNB1_79_91	P35222	VADIDGQYAMTRA	0.0743963	0.704859
DCX_67_79	O43602	GIVYAVSSDRFRS	0.0213709	0.910751
DYR1A_312_324	Q13627	CQLGQRIYQYIQS	0.00641191	0.980356
EFS_246_258	O43281	GGTDEGIYDVPLL	0.0675402	0.775499
EGFR_1103_1115	P00533	GSVQNPVYHNQPL	0.0426143	0.884176
EGFR_1118_1130	P00533	APSRDPHYQDPHS	0.630588	0.204483
EGFR_1165_1177	P00533	ISLDNPDYQQDFF	-0.0133597	0.910192
EGFR_1190_1202	P00533	STAENAEYLRVAP	0.0981632	0.690185
EGFR_862_874	P00533	LGAEEKEYHAEGG	0.503124	0.233024
ENOG_37_49	P09104	SGASTGIYEALEL	0.133803	0.567169
EPHA1_774_786	P21709	LDDFDGTYETQGG	0.11568	0.581935
EPHA2_765_777	P29317	EDDPEATYTTSGG	0.131413	0.511462
EPHA4_589_601	P54764	LNQGVRTYVDPFT	-0.263522	0.485384
EPHA7_607_619	Q15375	TYIDPETYEDPNR	0.0763844	0.701912
EPHB1_771_783	P54762	DDTSDPTYTSSLG	0.169461	0.369618
EPHB4_583_595	P54760	IGHGTKVYIDPFT	0.408222	0.0683872
EPOR_361_373	P19235	SEHAQDTYLVLDK	0.335482	0.233907
EPOR_419_431	P19235	ASAASFEYTILDP	0.333052	0.168375
ERBB2_1241_1253	P04626	PTAENPEYLGLDV	0.171411	0.240659
ERBB2_870_882	P04626	LDIDETEYHADGG	-0.0381119	0.781658
ERBB3_1283_1295	P21860	PASEQGYEEMRAF	0.110156	0.506833
ERBB4_1181_1193	Q15303	QALDNPEYHNASN	-0.217449	0.515296
ERBB4_1277_1289	Q15303	IVAENPEYLSEFS	0.155499	0.242516
FAK1_569_581	Q05397	RYMEDSTYYKASK	0.0972739	0.569833
FAK2_572_584	Q14289	RYIEDEDYYKASV	0.0902753	0.57148
FER_707_719	P16591	RQEDGGVYSSSGL	0.0778883	0.695905
FES_706_718	P07332	REEADGVYAASGG	0.13165	0.523905
FGFR1_761_773	P11362	TSNQEYLDLSMPL	0.103849	0.626298
FGFR2_762_774	P21802	TLTTNEEYLDLSQ	0.206241	0.280984
FGFR3_753_765	P22607	TVTSTDEYLDLSA	0.103584	0.525808
FRK_380_392	P42685	KVDNEDIYESRHE	0.0962454	0.62941
FYN_525_537	P06241	TATEPQYQPGENL	-0.0457976	0.905784
GAB1_622_632	Q13480	DKQVEYLDLDL	0.176842	0.331069
GAB2_638_648	Q9UQC2	DEKVDYVQVDK	0.143557	0.570423
GSK3B_210_222_C218S	P49841	GEPNVSYISSRYY	-0.138462	0.278674
HAVR2_257_267	Q8TDQ0	GIRSEENIYTI	0.120805	0.48529
INSR_992_1004	P06213	YASSNPEYLSASD	0.204257	0.334871
IRS1_890_902	P35568	PKSPGEYVNIEFG	-0.00524366	0.982966
IRS2_626_638	Q9Y4H2	HPYPEDYGDIEIG	-0.0299814	0.875204
JAK1_1027_1039	P23458	AIETDKEYYTVKD	0.142027	0.468337
JAK2_563_577	O60674	VRREVGDYGQLHETE	0.144906	0.436029
JAK3_974_986	P52333	LPLDKDYYVVREP	0.166949	0.264936
K2C6B_53_65	P04259	GAGFGSRSLYGLG	-0.148609	0.47533
K2C8_425_437	P05787	SAYGGLTSPGLSY	-0.0363427	0.859018
KIT_930_942_C942S	P10721	ESTNHIYSNLANS	0.145552	0.457056
KSYK_518_530	P43405	ALRADENYYKAQT	0.278842	0.0657813
LAT_194_206	O43561	MESIDDYVNVPES	0.101312	0.659997
LAT_249_261	O43561	EEGAPDYENLQEL	0.0719767	0.747584
LCK_387_399	P06239	RLIEDNEYTAREG	0.0979138	0.595977
LYN_391_403	P07948	VIEDNEYTAREGA	0.164306	0.313346
LYN_501_512	P07948	YTATEGQYQQQP	0.232496	0.334239
MAPK3_198_210_C203S	Q16644	ALQTPSYTPYYVA	-0.0542641	0.765593
MBP_198_210	P02686	ARTAHYGSLPQKS	0.0399674	0.827055
MET_1227_1239	P08581	RDMYDKEYYSVHN	0.126611	0.516504
MET_1228_1240	P08581	DMYDKEYYSVHNK	0.19897	0.287293
MK01_180_192	P28482	HTGFLTEYVATRW	-0.531801	0.0767329
MK03_199_208	P27361	GFLTEYVATR	0.053689	0.756291
MK07_212_224	Q13164	AEHQYFMTEYVAT	0.0919019	0.586326
MK08_181_191	P45983	MMTPYVVTRYY	0.110001	0.563544
MK10_216_228	P53779	TSFMMTPYVVTRY	-0.0538404	0.774059
MK12_178_190	P53778	ADSEMTGYVVTRW	0.261742	0.166554
MK12_180_189_M182B	P53778	SEBTGYVVTR	-0.210344	0.488777
MK14_173_185	Q16539	RHTDDEMTGYVAT	0.176258	0.596934
MK14_177_187	Q16539	DEMTGYVATRW	0.118787	0.493733
MPZL1_236_246	O95297	QGPVIYAQLDH	0.150098	0.522643
MUSK_548_560	O15146	LHPNPMYQRMPLL	-0.000739783	0.996528
NCF1_313_325	P14598	QRSRKRLSQDAYR	-0.0860395	0.511886
NTRK2_696_708	Q16620	GMSRDVYSTDYYR	0.056945	0.712883
P85A_600_612	P27986	NENTEDQYSLVED	0.118039	0.552356
PAXI_111_123	P49023	VGEEEHVYSFPNK	0.0776337	0.740689
PAXI_24_36	P49023	FLSEETPYSYPTG	0.0928385	0.641878
PDCD1_221_229_FS219_220KK	Q15116	KKVDYGELDFQ	0.432199	0.0713733
PDPK1_2_14	O15530	ARTTSQLYDAVPI	0.0229071	0.907699
PDPK1_369_381	O15530	DEDCYGNYDNLLS	0.162489	0.342608
PECA1_706_718	P16284	KKDTETVYSEVRK	0.118298	0.591401
PECA1_708_718	P16284	DTETVYSEVRK	0.11914	0.539366
PGFRB_1002_1014	P09619	LDTSSVLYTAVQP	0.47486	0.145061
PGFRB_1014_1028	P09619	PNEGDNDYIIPLPDP	0.162599	0.39334
PGFRB_572_584	P09619	VSSDGHEYIYVDP	0.0445392	0.819531
PGFRB_709_721	P09619	RPPSAELYSNALP	-0.0305287	0.864947
PGFRB_768_780	P09619	SSNYMAPYDNYVP	0.0847257	0.607086
PGFRB_771_783	P09619	YMAPYDNYVPSAP	0.0443047	0.860118
PLCG1_1246_1258	P19174	EGSFESRYQQPFE	0.0614518	0.863324
PLCG1_764_776	P19174	IGTAEPDYGALYE	0.0955207	0.657673
PLCG1_777_789	P19174	GRNPGFYVEANPM	0.0690304	0.872045
PLCG2_1191_1203_C1200S	P16885	ESEEELYSSSRQL	0.0407737	0.808207
PP2AB_297_309	P62714	EPHVTRRTPDYFL	-0.0889442	0.801263
PRGR_786_798	P06401	EQRMKESSFYSLC	0.0607472	0.842283
PRRX2_202_214	Q99811	WTASSPYSTVPPY	0.0241937	0.911391
PTN11_539_551	Q06124	SKRKGHEYTNIKY	0.196076	0.570863
PTN11_541_551	Q06124	RKGHEYTNIKY	-0.174657	0.511267
PTN11_57_67	Q06124	QNTGDYYDLYG	0.319048	0.190201
PTN11_580_590	Q06124	SARVYENVGLM	0.0661506	0.733401
PTN6_531_541	P29350	GQESEYGNITY	0.148939	0.422411
PTN6_558_570	P29350	KHKEDVYENLHTK	0.157566	0.46246
RAF1_332_344	P04049	PRGQRDSSYYWEI	0.0458332	0.851989
RASA1_453_465	P20936	TVDGKEIYNTIRR	-0.0380076	0.881268
RBL2_99_111	Q08999	VPTVSKGTVEGNY	0.468182	0.166934
RB_804_816	P06400	IYISPLKSPYKIS	-0.099649	0.75469
RET_1022_1034	P07949	TPSDSLIYDDGLS	0.134308	0.46398
RON_1346_1358	Q04912	SALLGDHYVQLPA	-0.0558124	0.689061
SRC_524_536	P12931	TSTEPQYQPGENL	0.0816726	0.733784
STAT4_714_726	Q14765	PSDLLPMSPSVYA	-0.0837786	0.714057
TEC_512_524	P42680	RYFLDDQYTSSSG	-0.163677	0.270351
TNNT1_2_14	P13805	SDTEEQEYEEEQP	0.174588	0.69196
TYK2_1048_1060	P29597	VPEGHEYYRVRED	0.118407	0.458254
TYRO3_679_691	Q06418	KIYSGDYYRQGCA	0.0551024	0.750397
VGFR1_1040_1052	P17948	DFGLARDIYKNPD	0.318293	0.101875
VGFR1_1162_1174	P17948	VQQDGKDYIPINA	-0.356546	0.399527
VGFR1_1206_1218	P17948	GSSDDVRYVNAFK	-0.172872	0.710229
VGFR2_1046_1058	P35968	DFGLARDIYKDPD	0.137484	0.403792
VGFR2_1168_1180	P35968	AQQDGKDYIVLPI	0.217943	0.321119
VGFR2_944_956	P35968	RFRQGKDYVGAIP	-0.266873	0.148708
VGFR2_989_1001	P35968	EEAPEDLYKDFLT	0.0842584	0.665821
VGFR3_1061_1073	P35916	DIYKDPDYVRKGS	-0.289857	0.226634
VINC_815_827	P18206	KSFLDSGYRILGA	0.0568983	0.895913
YES_420_432	P07947	LIEDNEYTARQGA	0.116664	0.501216
ZAP70_313_325	P43403	SVYESPYSDPEEL	0.0135298	0.940938
ZAP70_485_497	P43403	ALGADDSYYTARS	0.161025	0.460428
ZBT16_621_633	Q05516	LRTHNGASPYQCT	0.0893311	0.60252

[truncated: 5 more sheets: stable 17 - STK tofacitinib 2, stable 18 - kinases tofa 2, stable 19 - analytes tofa 2, stable 20 - wk 8 vs wk 0 Resp, stable 21 - wk 8 vs wk 0 Non-r]
